# Supplementary material for: Publication proportions for registered breast cancer trials: before and following the introduction of the ClinicalTrials.gov results database
Source: Res Integr Peer Rev. 2016 Jul 18;1:10. doi: 10.1186/s41073-016-0017-4 (PMC5803577; doi:10.1186/s41073-016-0017-4)
Supplement: Supplementary file 1 — Data extraction template. File containing the 340 registered trials included in the study with the extracted data. (XLSX 115 kb) [file 41073_2016_17_MOESM1_ESM.xlsx]

## Sheet: Sheet1
Randomization Sequence #:	ClinicalTrials.org Identification #	Recruitment status	If Completed/terminated, completed/terminated before 1st Aug 2013?	If Terminated, enrolled at least one participant?	Completed/terminated before 1st October 2008?	# of cumulative eligible trials	Type	Phase	Randomization status	Control status	Blinding	Interventional model	End-point Classification	Age	Gender	Sample size	# of centers	# of countries	Country	If multiple centers, how many?	Primary Sponsor	Date of initiation (first enrolment)	Date of registration	Registered before initiation?	Registered within 21 days if not prospectively registered	Completion/termination status	Completion/termination date (month)	Completion/termination year	Registered before completion/termination?	Are results posted in ClinicalTrials.gov?	If yes above, when?	Time in months from completion to posting in ClinicalTrials.org	Posted 12 months or less	Certification or Request for Extension to Delay Results Received	Time in moths from receipt of certification request	Is there a publication link/citation?	If yes above, provide link/citation	If no link available, secondary search terms used:	Are results published?	If Published, where/which journal?	Impact Factor	If Published, when?	Time in months from completion to publication	Published 24 months or less	Database in which published records were found	If published, is study visible using CTN search	If study visible, is CTN reported in title/abstract	If not published, meeting abstract available	Meeting abstract
1A (4476)	NCT00437853	1	1	1	1	1A	1	0	2	4	1	4	3	4	2	30	0	1	2		2	6/0/2003	2/0/2007	2	2	1	Feb	2007	2	2	5		5	2		2	5	Neoadjuvant Endocrine Therapy AND Anastrozole AND Breast Cancer AND Morales-Vásquez F AND Basave H OR Mohar A AND Gonzalez A	2	5		5		5	5	5	5	2	5
1C (411)	NCT01208441	1	1	1	2	1B	1	1	2	4	1	4	1	2	2	28	2	1	1		2	11/0/2010	2010-09-23	1	5	2	dec	2011	1	2	5		5	2		2	5	RO4929097 AND Letrozole AND Breast Cancer AND Puhalla S	2	5		5		5	5	5	5	2	5
1D (5543)	NCT00918281	1	1	1	2	2B	1	2	2	4	1	4	3	2	3	70	0	2	3		1	6/0/2009	2009-06-09	0	1	1	sep	2011	1	1	2013-10-23	25	2	5		2	5	18F Uptake AND Solid Tumors AND PET Imaging AND Winick J	2	5		5		5	5	5	5	2	5
1E (835)	NCT00234403	1	1	1	1	2A	1	2	2	4	1	4	3	2	2	60	0	1	2		1	5/0/2005	2005-10-05	2	2	1	Oct	2007	1	2	5		5	2		2	5	Iressa AND Faslodex AND Breast Cancer	2	5		5		5	5	5	5	2	5
2B (2531)	NCT00434356	1	1	1	1	3A	1	2	1	3	1	1	3	2	3	46	2	1	1		1	3/0/2007	2007-02-09	1	5	2	may	2008	1	1	2009-09-01	16	2	5		2	5	Sunitinib AND Bevacizumab AND Paclitaxel AND Breast Cancer AND Balkissoon J	1	Annals of Oncology	6.452	2010-05-23	24	1	Medline	2	5	5	5
2F (3985)	NCT01735175	1	1	1	2	3B	1	3	1	2	3	1	3	2	2	318	2	2	2		1	2012-06-01	2012-11-22	2	2	1	may	2013	1	2	5		5	2		2	5	LA-EP2006 AND Neulasta (Peg-Filgrastim) AND Nakov R	2	5		5		5	5	5	5	2	5
2J (423)	NCT00005822	1	1	1	1	4A	1	1	2	4	1	4	3	2	3	18	0	1	1		3	4/0/2000	2000-06-02	2	2	1	dec	2002	1	2	5		5	2		2	5	SU5416 AND Doxorubicin AND Breast Cancer AND Overmoyer B	1	Clinical Cancer Research	6.25	2007-10-01	58	2	Medline	2	5	5	5
3C (5503)	NCT01127867	1	1	1	2	4B	1	0	2	4	1	4	3	2	2	17	0	1	1		3	5/0/2010	2010-05-19	0	1	1	apr	2013	1	2	5		5	2		2	5	Docosahexaenoic Acid (DHA) AND Obese AND Menopausal AND Holt P	2	5		5		5	5	5	5	2	5
3H (749)	NCT00096057	1	1	1	1	5A	1	1	2	4	1	4	3	2	2	26	2	1	1	5	3	5/0/2004	2004-11-09	2	2	1	dec	2007	1	2	5		5	2		2	5	CTN	1	Breast Cancer Research	5.326	2009-10-07	22	1	Medline	1	1	5	5
3J (4275)	NCT00207324	1	1	1	1	6A	1	3	1	4	2	4	2	0	2	100	0	1	1		3	1/0/2004	2005-09-15	2	2	1	jan	2007	1	2	5		5	2		2	5	Silver Leaf AND Radiotherapy AND Skin Reactions AND Breast AND Parsons C	2	5		5		5	5	5	5	1	A phase III study of the efficacy of silver leaf nylon dressing in the prevention of severe skin reactionsin the inframammary skin fold of patients receiving adjuvant whole breast radiotherapy, RADIOTHERAPY AND ONCOLOGY; OCT, 2007, 84 pS79-pS79, 1p. Supplement: 2
5C (2798)	NCT00574301	1	1	1	1	7A	1	2	2	4	1	4	3	2	2	21	0	1	1		3	3/0/2002	2007-12-14	2	2	1	oct	2007	2	2	5		5	2		1	Klimberg VS, Boneti C, Adkins LL, Smith M, Siegel E, Zharov V, Ferguson S, Henry-Tillman R, Badgwell B, Korourian S. Feasibility of percutaneous excision followed by ablation for local control in breast cancer. Ann Surg Oncol. 2011 Oct;18(11):3079-87. doi: 10.1245/s10434-011-2002-y. Epub 2011 Sep 9.	5	1	Ann Surg Oncol.	4.166	10/0/2011	48	2	5	2	5	5	5
5G (3053)	NCT00569543	1	1	1	2	5B	2	5	5	5	5	5	5	2	2	27	0	1	1		3	5/0/2005	2007-12-06	2	2	1	aug	2012	1	2	5		5	2		2	5	Tamoxifen or Aromatase Inhibitor AND Estrogen Metabolism AND Breast Cancer AND Cavalieri E	2	5		5		5	5	5	5	2	5
5I (1049)	NCT00617539	1	1	1	2	6B	1	2	2	4	1	4	3	2	3	30	0	1	1		3	2/0/2005	2008-02-15	2	2	1	jan	2013	1	2	5		5	2		2	5	Irinotecan AND Temozolomide AND Breast Cancer AND Brain Metastases AND Melisko M	2	5		5		5	5	5	5	1	Phase II study of irinotecan (irin) and temozolomide (TMZ) in breast cancer patients with brainmetastases that have progressed after stereotactic radiosurgery (SRS) or whole brain radiation (WBRT), JOURNAL OF CLINICAL ONCOLOGY; MAY 20, 2008; 26; 15
5J (3316)	NCT01943032	1	1	1	2	7B	2	5	5	5	5	5	5	2	2	105	0	1	2		2	4/0/2011	2012-09-10	2	2	1	apr	2011	2	2	5		5	2		2	5	Discordant Hormonal Status AND Breast Cancer AND PIYAPANT A	2	5		5		5	5	5	5	2	5
6D (1687)	NCT00089973	1	1	1	1	8A	1	2	2	4	1	4	2	2	3	33	2	2	3		1	6/0/2004	2004-08-18	2	2	1	aug	2006	1	2	5		5	2		2	5	Ispinesib AND Breast Cancer	2	5		5		5	5	5	5	1	Phase II, open label study of SB-715992 (Ispinesib) in subjects with advanced or metastatic breast cancer, BREAST CANCER RESEARCH AND TREATMENT; 2005, 94 pS70-pS70, 1p. Supplement: 1
6I (4622)	NCT01849133	1	1	1	2	8B	1	3	1	2	1	1	2	2	2	1305	1	1	1		3	11/0/2000	2013-05-05	2	2	1	dec	2012	2	2	5		5	2		2	5	CTN	1	Lancet Oncology	24.725	2013-11-11	11	1	Medline	1	1	5	5
6J (4966)	NCT01009008	1	1	1	2	9B	1	0	2	4	1	4	3	1	2	40	2	1	2	3	1	6/0/2009	2009-11-05	2	2	1	may	2013	1	2	5		5	2		1	Connell TF. Patient-activated controlled expansion for breast reconstruction using controlled carbon dioxide inflation: confirmation of a feasibility study. Plast Reconstr Surg. 2014 Oct;134(4):503e-11e. doi: 10.1097/PRS.0000000000000551.	5	1	Plastic Reconstrive Surgery	2.993	10/0/2014	17	1	5	1	2	5	5
7B (4219)	NCT00852930	1	1	1	2	10B	1	4	1	2	1	3	2	2	2	46	1	1	1		3	9/0/2009	2009-02-26	1	5	1	apr	2012	1	2	5		5	2		2	5	Low Level Laser Treatment AND Breast Cancer Related Lymphedema AND Ridner S	1	Oncology Nursing Forum	2.83	7/0/2013	15	1	Medline	2	5	5	5
7G (943)	NCT00047255	1	1	1	2	11B	1	3	1	2	1	1	2	2	2	28	2	1	1		3	5/0/2002	2002-10-03	2	2	1	may	2009	1	2	5		5	2		2	5	Docetaxel AND Trastuzumab AND Carboplatin AND Breast Cancer AND Chap L	2	5		5		5	5	5	5	1	Neoadjuvant docetaxel (T), carboplatin (C), with or without trastuzumab (H) for T3 and T4 breastcancer, JOURNAL OF CLINICAL ONCOLOGY; JUN 1, 2005, 23 16, p89S-p89S, 1p. Supplement: S Part: 1
7I (1439)	NCT00885612	1	1	1	2	12B	2	5	5	5	5	5	5	4	2	1114	0	1	2		1	5/0/2009	2009-04-21	1	5	1	mar	2010	1	2	5		5	2		2	5	Coronary Heart Disease AND Breast Cancer AND Bahn J	2	5		5		5	5	5	5	2	5
8A (5570)	NCT00766532	1	1	1	2	13B	1	4	2	4	1	4	1	0	2	12	1	1	1		3	1/0/2009	2008-10-02	1	5	1	oct	2010	1	1	2012-07-06	21	2	5		1	Tevaarwerk A, Burkard ME, Wisinski KB, Shafer MM, Davis LA, Gogineni J, Crone E, Hansen KE. Aromatase inhibitors and calcium absorption in early stage breast cancer. Breast Cancer Res Treat. 2012 Jul;134(1):245-51. doi: 10.1007/s10549-012-1982-z. Epub 2012 Feb 18.	5	1	Breast Cancer Research and Treatment	4.469	2012-02-18	16	1	5	2	5	5	5
8B (1772)	NCT00709020	1	1	1	2	14B	1	1	2	4	1	4	2	2	2	16	1	1	1		3	6/0/2008	2008-07-02	2	0	1	dec	2010	1	2	5		5	2		2	5	Mushroom AND Postmenopausal Breast Cancer AND Chen S	2	5		5		5	5	5	5	1	A dose-finding clinical trial of mushroom powder in postmenopausal breast cancer survivors for secondary breast cancer prevention; JOURNAL OF CLINICAL ONCOLOGY; MAY 20, 2011, 29 15, 1p. Supplement: S
8C (590)	NCT00680667	1	2	2	2	15B	1	1	2	4	1	4	3	1	2	11	2	1	1	2	3	4/0/2007	2008-05-18	2	2	1	apr	2011	1	2	5		5	2		2	5	Trametes Versicolor AND Breast Cancer AND Torkelson C	1	ISRN Oncology	0	2012-05-30	13	1	Medline	2	5	5	5
8H (1344)	NCT00509626	1	1	1	1	9A	1	2	1	2	1	1	2	2	2	380	2	1	1		3	6/0/2007	30/7/2007	2	2	1	jul	2008	1	2	5		5	2		2	5	Physical Activity AND Weight Gain AND Breast Cancer AND Anderson P	2	5		5		5	5	5	5	2	5
8J (5082)	NCT01587248	1	1	1	2	16B	1	3	1	2	2	1	2	2	2	152	1	1	2		3	3/0/2010	2012-04-19	2	2	1	jul	2011	2	2	5		5	2		1	Khan S, Khan S, Chawla T, Murtaza G. Harmonic scalpel versus electrocautery dissection in modified radical mastectomy: a randomized controlled trial. Ann Surg Oncol. 2014 Mar;21(3):808-14.	5	1	Annals of Surgical Oncology	3.93	3/0/2014	34	2	5	1	1	5	5
9D (5684)	NCT00120016	1	1	1	1	10A	1	0	1	1	1	1	2	2	2	69	0	1	1		3	1/0/2004	2005-07-06	2	2	1	jun	2007	1	2	5		5	2		1	Djuric Z, Vanloon G, Radakovich K, Dilaura NM, Heilbrun LK, Sen A. Design of a Mediterranean exchange list diet implemented by telephone counseling. J Am Diet Assoc. 2008 Dec;108(12):2059-65. doi: 10.1016/j.jada.2008.09.006.	5	1	Journal of American dietetic Association	2.868	12/0/2008	18	1	5	2	5	5	5
9E (3389)	NCT00802945	1	1	1	2	17B	1	2	1	2	1	1	3	2	3	70	2	2	3	18	1	2008-10-01	2008-12-04	2	2	1	oct	2011	1	2	5		5	2014-08-12	11	1	Awada A, Garcia AA, Chan S, Jerusalem GH, Coleman RE, Huizing MT, Mehdi A, O'Reilly SM, Hamm JT, Barrett-Lee PJ, Cocquyt V, Sideras K, Young DE, Zhao C, Chia YL, Hoch U, Hannah AL, Perez EA; NKTR-102 Study Group. Two schedules of etirinotecan pegol (NKTR-102) in patients with previously treated metastatic breast cancer: a randomised phase 2 study. Lancet Oncol. 2013 Nov;14(12):1216-25. doi: 10.10…	5	1	Lancet Oncology	24.725	2013-10-04	24	1	5	1	2	5	5
9F (393)	NCT00934401	1	1	1	2	18B	2	5	5	5	5	5	5	2	2	40	0	1	1		3	7/0/2009	2009-07-06	0	1	2	may	2010	1	2	5		5	2		2	5	Positron Emission Mammography AND Fluorothymidine AND Breast Cancer AND Menda Y	2	5		5		5	5	5	5	2	5
9J (1919)	NCT00365599	1	1	1	2	19B	1	2	2	4	1	4	3	2	3	43	2	1	1	2	3	2/0/2006	2006-08-15	2	2	1	apr	2011	1	1	2012-02-21	10	1	5		2	5	Vorinostat and Tamoxifen and Breast Cancer and Minton S	1	British Journal of Cancer	5.042	2011-05-10	1	1	Medline	2	5	5	5
10E (5048)	NCT00421057	1	1	1	2	20B	2	5	5	5	5	5	5	1	2	25	1	1	1		3	1/0/2007	2007-01-09	0	1	1	mar	2009	1	2	5		5	2		2	5	Strength Training AND Endurance AND Cancer -Related Fatigue AND Caldwell G	2	5		5		5	5	5	5	1	The effects of an endurance exercise regimen on cancer-related fatigue and physical performance in women with breast cancer (Dissertation abstract); Dissertation Abstracts International: Section B: The Sciences and Engineering, Vol 70(9-B), 2010. pp. 5430.
11C (147)	NCT00077376	1	1	1	2	21B	1	2	2	4	1	4	2	2	3	59	2	1	1		2	3/0/2005	2004-02-10	1	5	1	mar	2009	1	1	2011-03-04	24	2	5		2	5	Trastuzumab and Ixabepilone (BMS-247550) and Carboplatin and Breast Cancer and Moulder S	1	Breast Cancer Research and Treatment	4.859	2/0/2010	11	1	Medline	2	5	5	5
11D (3964)	NCT00291083	1	1	1	1	11A	2	5	5	5	5	5	5	2	2	229	0	1	1		3	10/0/2005	2006-02-10	2	2	1	jun	2008	1	2	5		5	2		2	5	Nipple Fluid Aspiration AND Breast Cancer AND Fabian CJ	2	5		5		5	5	5	5	2	5
12B (3789)	NCT01645059	1	1	1	2	22B	2	5	5	5	5	5	5	2	2	129	2	1	2		3	7/0/2011	2012-07-13	2	2	1	mar	2013	1	1	2013-07-09	4	1	5		2	5	Patient Clinical Profile AND Breast Cancer AND Ceballos HL AND Santiago G	2	5		5		5	5	5	5	2	5
12E (2620)	NCT00528567	1	1	1	2	23B	1	3	1	2	1	1	3	2	3	2591	2	2	3	360	1	12/0/2007	2007-09-11	1	5	1	feb	2012	1	1	2013-02-28	12	1	5		2	5	CTN	1	Lancet Oncology	24.725	2013-08-07	18	1	Medline	1	1	5	5
12F (1163)	NCT01203267	1	1	1	2	24B	1	2	2	4	1	4	3	1	2	107	0	1	2		3	12/0/2007	2010-09-14	2	2	1	dec	2008	2	2	5		5	2		1	Chen XS, Nie XQ, Chen CM, Wu JY, Wu J, Lu JS, Shao ZM, Shen ZZ, Shen KW. Weekly paclitaxel plus carboplatin is an effective nonanthracycline-containing regimen as neoadjuvant chemotherapy for breast cancer. Ann Oncol. 2010 May;21(5):961-7. doi: 10.1093/annonc/mdq041. Epub 2010 Mar 8.; Frasci G, Comella P, Rinaldo M, Iodice G, Di Bonito M, D'Aiuto M, Petrillo A, Lastoria S, Siani C, Comella G, D'A…	5	1	Annals of Oncology	6.452	2010-03-08	15	1	5	2	5	5	5
12G (2495)	NCT00375427	1	1	1	2	25B	1	3	1	2	1	1	3	2	2	430	2	1	2		1	2/0/2006	2006-09-12	2	2	1	feb	2010	1	1	2011-02-28	12	1	5		2	5	Zoledronic Acid AND Breast Cancer AND Bone Lesions	2	5		5		5	5	5	5	2	5
12H (4380)	NCT00534274	1	1	1	2	26B	1	0	2	4	1	4	2	1	2	97	2	1	2		3	11/0/2006	2007-09-20	2	2	1	apr	2012	1	2	5		5	2		2	5	Fluorothymidine AND Breast AND Couturier O	2	5		5		5	5	5	5	2	5
13D (4523)	NCT00808041	1	1	1	2	27B	2	5	5	5	5	5	5	2	2	3	0	1	1		3	7/0/2009	2008-12-12	1	5	1	sep	2012	1	2	5		5	2		2	5	Breast Cancer AND Computed Tomography AND Sechopoulos I	2	5		5		5	5	5	5	2	5
13I (2078)	NCT00050141	1	1	1	1	12A	1	2	1	3	3	1	3	4	2	120	2	2	3	26	1	9/0/2002	2002-11-22	2	2	1	oct	2005	1	2	5		5	2		1	Johnston SR, Semiglazov VF, Manikhas GM, Spaeth D, Romieu G, Dodwell DJ, Wardley AM, Neven P, Bessems A, Park YC, De Porre PM, Perez Ruixo JJ, Howes AJ. A phase II, randomized, blinded study of the farnesyltransferase inhibitor tipifarnib combined with letrozole in the treatment of advanced breast cancer after antiestrogen therapy. Breast Cancer Res Treat. 2008 Jul;110(2):327-35. Epub 2007 Sep 13.	5	1	Breast Cancer Research and Treatment	4.453	2007-09-13	23	1	5	1	2	5	5
14D (4947)	NCT01147965	1	1	1	2	28B	1	2	2	4	1	4	3	1	3	35	2	1	1	2	1	6/0/2010	2010-06-15	0	1	1	mar	2013	1	2	5		5	2		1	Morse MA, Chaudhry A, Gabitzsch ES, Hobeika AC, Osada T, Clay TM, Amalfitano A, Burnett BK, Devi GR, Hsu DS, Xu Y, Balcaitis S, Dua R, Nguyen S, Balint JP Jr, Jones FR, Lyerly HK. Novel adenoviral vector induces T-cell responses despite anti-adenoviral neutralizing antibodies in colorectal cancer patients. Cancer Immunol Immunother. 2013 Aug;62(8):1293-301. doi: 10.1007/s00262-013-1400-3. Epub 20…	5	1	Cancer Immunology Immunotherapy	3.943	2013-04-30	1	1	5	1	2	5	5
15F (5547)	NCT00900406	1	1	1	2	29B	2	5	5	5	5	5	5	2	3	190	0	1	1		3	1/0/2007	2009-05-09	2	2	1	mar	2010	1	2	5		5	2		2	5	Tissue Bank AND Graft-Versus-Host Disease (GVHD) AND Jagasia M	2	5		5		5	5	5	5	2	5
16B (113)	NCT01173497	1	1	1	2	30B	1	2	2	4	1	4	3	2	3	46	2	1	1	12	1	7/0/2010	2010-07-28	0	0	1	oct	2012	1	2	5		5	2		2	5	INIPARIB AND triple negative breast cancer AND Brain Metastasis	1	Breast Cancer Research and Treatment	3.94	2014-07-08	21	1	Medline	2	5	5	5
16H (4027)	NCT00523315	1	1	1	2	31B	2	5	5	5	5	5	5	2	2	862	2	1	2	36	1	5/0/2007	2007-08-30	2	2	1	apr	2011	1	2	5		5	2		2	5	Compliance AND Aromatase Inhibitor AND Bahn JW	2	5		5		5	5	5	5	2	5
17B (1012)	NCT01256567	1	1	1	2	32B	1	1	2	4	1	4	1	2	2	7	0	1	2		1	12/0/2010	2010-12-07	0	1	1	nov	2012	1	1	2014-05-16	18	2	5		2	5	Docetaxel AND Ramucirumab AND Breast Cancer	2	5		5		5	5	5	5	1	O1-027 A PHASE IB TRIAL OF RAMUCIRUMAB (RAM), IN COMBINATION WITH DOCETAXEL (D) IN JAPANESE PATIENTS WITH ADVANCED METASTATIC BREAST CANCER (MBC); Annals of Oncology. Nov2013 Supplement 9, Vol. 24, pix32-ix32. 1p.
17C (2190)	NCT00005983	1	1	1	1	13A	1	3	1	1	1	1	3	2	2	98	2	1	1	8	3	6/0/2000	2000-07-05	2	0	2	mar	2005	1	2	5		5	2		2	5	Radiotherapy AND Stage II Breast Cancer AND Pierce L	2	5		5		5	5	5	5	2	5
17E (1058)	NCT00870168	1	1	1	2	33B	1	0	0	0	0	0	0	2	2	60	2	1	2		3	1/0/2006	2009-03-26	2	2	1	may	2011	1	2	5		5	2		2	5	Biopsy Samples OR Hormone Receptors and Biological Parameters AND Metastatic Breast Cancer AND Chollet P	2	5		5		5	5	5	5	2	5
17F (3079)	NCT00135018	1	1	1	2	34B	1	2	2	4	1	4	3	2	2	64	2	1	2		3	2/0/2006	2005-08-24	1	5	1	dec	2011	1	2	5		5	2		2	5	Neoadjuvant Chemotherapy AND Celecoxib AND Invasive Breast Cancer AND Chow L	1	Expert opinion on investigational drugs	5.432	3/0/2013	15	1	Medline	2	5	5	5
17H (3200)	NCT02115984	1	1	1	2	35B	1	2	1	3	3	1	3	2	2	80	2	1	2	2	1	5/0/2010	2014-04-07	2	2	1	may	2012	2	1	2014-05-12	24	2	5		1	Proskurina AS, Gvozdeva TS, Alyamkina EA, Dolgova EV, Orishchenko KE, Nikolin VP, Popova NA, Sidorov SV, Chernykh ER, Ostanin AA, Leplina OY, Dvornichenko VV, Ponomarenko DM, Soldatova GS, Varaksin NA, Ryabicheva TG, Zagrebelniy SN, Rogachev VA, Bogachev SS, Shurdov MA. Results of multicenter double-blind placebo-controlled phase II clinical trial of Panagen preparation to evaluate its leukostimu…	5	1	BMC Cancer	3.36	2015-03-13	34	2	5	1	1	5	5
18E (3661)	NCT00864175	1	1	1	2	36B	1	2	2	4	1	4	3	2	2	68	0	1	2		1	7/0/2007	2009-01-26	2	2	2	jun	2011	1	2	5		5	2010-06-18	61	2	5	INCB007839 AND Trastuzumab AND Breast Cancer AND Mookerjee B	2	5		5		5	5	5	5	2	5
18G (923)	NCT00957112	1	1	1	2	37B	1	3	1	2	1	3	2	0	2	302	2	1	2	9	3	10/0/2007	2009-08-11	2	2	1	oct	2010	1	2	5		5	2		1	Molassiotis A, Bardy J, Finnegan-John J, Mackereth P, Ryder WD, Filshie J, Ream E, Eaton D, Richardson A. A randomized, controlled trial of acupuncture self-needling as maintenance therapy for cancer-related fatigue after therapist-delivered acupuncture. Ann Oncol. 2013 Jun;24(6):1645-52. doi: 10.1093/annonc/mdt034. Epub 2013 Feb 21.	5	1	Annals of Oncology	6.578	2013-02-21	28	2	5	1	1	5	5
18H (4341)	NCT00186121	1	1	1	2	38B	1	2	2	4	1	4	3	1	2	30	0	1	1		3	10/0/2000	2005-09-13	2	2	1	may	2013	1	2	5		5	2		2	5	Arimidex AND Zoladex AND Breast AND Telli M	2	5		5		5	5	5	5	2	5
18J (4233)	NCT00005655	1	1	1	2	39B	1	1	2	4	1	4	1	2	3	39	0	1	1		2	4/0/2000	2000-05-04	2	0	1	oct	2010	1	2	5		5	2		2	5	Interleukin-12 AND Interleukin-2 AND Solid Tumors AND Waldmann T	2	5		5		5	5	5	5	2	5
19C (2625)	NCT00237211	1	1	1	1	14A	1	2	2	4	1	4	3	1	2	31	0	1	2		1	6/0/2001	2005-10-09	2	2	1	oct	2006	1	2	5		5	2		2	5	High-dose Letrozole AND Postmenopausal AND Breast Cancer	2	5		5		5	5	5	5	2	5
19F (2943)	NCT00587925	1	1	1	2	40B	1	0	2	4	1	4	2	0	2	7	0	1	1		3	3/0/2005	2007-12-22	2	2	1	feb	2009	1	2	5		5	2		2	5	Bone Mineral Density AND Breast Cancer AND D'Andrea G	2	5		5		5	5	5	5	2	5
20D (3109)	NCT02403973	1	1	1	2	41B	1	0	1	2	1	1	2	2	2	151	1	1	2		3	4/0/2010	2015-03-17	2	2	1	nov	2012	2	2	5		5	2		2	5	Perioperative Care AND Breast Cancer AND Patient Hotel AND General Surgical Ward AND Huzell M	2	5		5		5	5	5	5	2	5
21A (3060)	NCT00595062	1	1	1	2	42B	1	2	2	4	1	4	1	4	2	52	1	1	1		3	10/0/2002	2008-01-04	2	2	1	jul	2013	1	2	5		5	2		2	5	Quadrant high-dose intraoperative radiation therapy AND breast cancer AND McCormick B	1	British Journal of Cancer	4.846	9/0/2008	-58	1	Medline	2	5	5	5
21B (1261)	NCT00244933	1	1	1	2	43B	1	2	2	4	1	4	3	2	2	19	0	1	1		3	2/0/2004	2005-10-25	2	2	1	nov	2008	1	1	2015-01-12	74	2	5		2	5	Gemcitabine AND Genistein AND Breast Cancer AND Weise A	2	5		5		5	5	5	5	2	5
21C (1375)	NCT00087152	1	1	1	2	44B	1	2	2	4	1	4	3	2	2	27	2	1	1	16	2	6/0/2004	2004-07-08	2	0	1	dec	2008	1	1	2011-07-13	31	2	5		1	Chew HK, Barlow WE, Albain K, Lew D, Gown A, Hayes DF, Gralow J, Hortobagyi GN, Livingston R. A phase II study of imatinib mesylate and capecitabine in metastatic breast cancer: Southwest Oncology Group Study 0338. Clin Breast Cancer. 2008 Dec;8(6):511-5. doi: 10.3816/CBC.2008.n.062.	5	1	Clinical Breast Cancer	2.427	12/0/2008	0	1	5	2	5	5	5
21D (189)	NCT00522262	1	1	1	1	15A	1	0	1	1	1	1	2	4	2	320	2	1	1	2	3	6/0/2002	2007-08-27	2	2	1	june	2006	2	2	5		5	2		1	Woolcott CG, Courneya KS, Boyd NF, Yaffe MJ, Terry T, McTiernan A, Brant R, Ballard-Barbash R, Irwin ML, Jones CA, Brar S, Campbell KL, McNeely ML, Karvinen KH, Friedenreich CM. Mammographic density change with 1 year of aerobic exercise among postmenopausal women: a randomized controlled trial. Cancer Epidemiol Biomarkers Prev. 2010 Apr;19(4):1112-21. doi: 10.1158/1055-9965.EPI-09-0801. Epub 201…	5	1	Cancer Epidemiology, Biomarkers and prevention	4.19	2010-03-23	45	2	5	1	2	5	5
21E (1135)	NCT00938652	1	1	1	2	45B	1	3	1	2	1	1	2	2	2	519	2	1	1		1	7/0/2009	2009-07-10	0	1	1	jan	2011	1	2	5		5	2012-12-21	31	1	O'Shaughnessy J, Schwartzberg L, Danso MA, Miller KD, Rugo HS, Neubauer M, Robert N, Hellerstedt B, Saleh M, Richards P, Specht JM, Yardley DA, Carlson RW, Finn RS, Charpentier E, Garcia-Ribas I, Winer EP. Phase III study of iniparib plus gemcitabine and carboplatin versus gemcitabine and carboplatin in patients with metastatic triple-negative breast cancer. J Clin Oncol. 2014 Dec 1;32(34):3840-7…	5	1	Journal of Clinical Oncology	18.428	2014-10-27	45	2	5	1	2	5	5
22G (5642)	NCT00380055	1	1	1	2	46B	1	0	1	2	1	1	2	0	3	1800	0	1	1		3	10/0/2006	2006-09-22	1	5	1	dec	2010	1	2	5		5	2		2	5	Cancer Disparities AND American Indians AND Rural Intermountain West AND Rupper R OR Burt, R	2	5		5		5	5	5	5	2	5
22J (1537)	NCT00540800	1	1	1	2	47B	1	3	1	2	1	1	2	1	2	139	2	1	2		2	2/0/2004	2007-10-05	2	2	1	sep	2009	1	2	5		5	2		1	Nuzzo F, Morabito A, Gravina A, Di Rella F, Landi G, Pacilio C, Labonia V, Rossi E, De Maio E, Piccirillo MC, D'Aiuto G, Thomas R, Rinaldo M, Botti G, Di Bonito M, Di Maio M, Gallo C, Perrone F, de Matteis A. Effects on quality of life of weekly docetaxel-based chemotherapy in patients with locally advanced or metastatic breast cancer: results of a single-centre randomized phase 3 trial. BMC Canc…	5	1	BMC Cancer	3.011	2011-02-16	17	1	5	1	1	5	5
23B (2514)	NCT00172068	1	1	1	2	48B	1	2	1	2	1	1	3	2	2	86	2	1	2	4	1	1/0/2002	2005-09-13	2	2	2	nov	2008	1	2	5		5	2		1	Banys M, Solomayer EF, Gebauer G, Janni W, Krawczyk N, Lueck HJ, Becker S, Huober J, Kraemer B, Wackwitz B, Hirnle P, Wallwiener D, Fehm T. Influence of zoledronic acid on disseminated tumor cells in bone marrow and survival: results of a prospective clinical trial. BMC Cancer. 2013 Oct 15;13:480. doi: 10.1186/1471-2407-13-480.	5	1	BMC Cancer	3.319	2013-10-15	59	2	5	1	1	5	5
23F (2006)	NCT00705315	1	1	1	2	49B	1	2	2	4	1	4	3	1	2	83	2	1	2		3	5/0/2008	2008-06-24	2	2	1	jun	2010	1	2	5		5	2		1	Tryfonidis K, Boukovinas I, Xenidis N, Christophyllakis C, Papakotoulas P, Politaki E, Malamos N, Polyzos A, Kakolyris S, Georgoulias V, Mavroudis D; Hellenic Oncology Research Group. A multicenter phase I-II study of docetaxel plus epirubicin plus bevacizumab as first-line treatment in women with HER2-negative metastatic breast cancer. Breast. 2013 Dec;22(6):1171-7. doi: 10.1016/j.breast.2013.08…	5	1	Breast	1.433	2013-10-01	40	2	5	1	1	5	5
24A (3780)	NCT01329627	1	1	1	2	50B	1	2	2	4	1	4	3	2	2	11	1	1	2		2	8/0/2010	2010-11-08	2	2	2	aug	2011	1	2	5		5	2		2	5	Metronomic Chemotherapy AND Paclitaxel AND Doxorubicin AND Cyclophosphamide AND Breast Cancer	1	Brazilian journal of medical and biological research	1.01	2015-03-06	43	2	Medline	2	5	5	5
24C (3817)	NCT01018251	1	1	1	2	51B	1	0	2	4	1	4	2	2	2	20	0	1	1		3	3/0/2009	2009-11-18	2	2	1	oct	2012	1	2	5		5	2		2	5	Positron Emission Tomography AND Breast Cancer AND Tchou J	2	5		5		5	5	5	5	2	5
24F (5624)	NCT00547989	1	1	1	2	52B	1	3	1	2	1	1	3	2	2	46	1	1	2		3	10/0/2006	2007-10-18	2	2	1	dec	2010	1	2	5		5	2		2	5	Paravertebral Block AND General Anaesthesia for Breast Surgery AND Bouman E	1	SpringerPlus	0	2014-09-11	45	2	Medline	2	5	5	5
24H (4723)	NCT00532272	1	1	1	1	16A	1	2	2	2	1	1	2	2	2	73	0	1	2		2	10/0/2005	2007-09-19	2	2	1	apr	2008	1	2	5		5	2		2	5	Goserelin or Leuprorelin AND Letrozole AND Breast Cancer AND Ro J	1	Journal of Clinical Oncology	18.97	2010-04-26	24	1	Medline	2	5	5	5
24I (4047)	NCT00795678	1	1	1	2	53B	2	5	5	5	5	5	5	2	2	12	2	1	1	2	3	9/0/2008	2008-11-20	2	2	1	apr	2013	1	2	5		5	2		2	5	CTN	1	Neuro-oncology	5.562	2014-07-11	15	1	Medline	1	1	5	5
25D (801)	NCT00450866	1	1	1	2	54B	1	2	2	4	1	4	3	2	2	55	2	1	1	4	3	1/0/2007	2007-03-20	2	2	1	jun	2011	1	1	2013-07-26	25	2	5		2	5	Epothilone B OR Patupilone AND Brain OR CNS Metastases AND Breast Cancer AND Peereboom D	1	Neuro-oncology	5.562	2014-01-26	31	2	Medline	2	5	5	5
25F (1224)	NCT01262274	1	1	1	2	55B	1	2	1	2	1	1	2	0	2	57	0	1	2		3	12/0/2010	2010-12-15	0	1	2	jun	2013	1	2	5		5	2		2	5	Anastrozole AND Tegafur-uracil AND Breast Cancer AND Noguchi S	2	5		5		5	5	5	5	2	5
26E (811)	NCT00689975	1	1	1	2	56B	1	0	1	0	0	0	0	0	2	85	2	1	2		3	2/0/2006	2008-06-03	2	2	1	oct	2008	1	2	5		5	2		2	5	Diet and Exercise AND Breast Cancer AND Saxton JM	1	Cancer causes and control	3.2	2012-11-27	49	2	Medline	2	5	5	5
26F (1860)	NCT00802932	1	1	1	2	57B	2	5	5	5	5	5	5	2	2	61	1	1	1		3	3/0/2008	2008-12-04	2	2	1	oct	2012	1	2	5		5	2		2	5	Metallic Markers AND Radiation Therapy AND Breast Cancer AND Harris E	2	5		5		5	5	5	5	2	5
26I (6339)	NCT00088998	1	1	1	2	58B	1	2	2	4	1	4	3	2	3	45	2	1	1	20	3	12/0/2004	2004-08-04	1	5	1	dec	2010	1	2	5		5	2		1	Perez EA, Hillman DW, Dentchev T, Le-Lindqwister NA, Geeraerts LH, Fitch TR, Liu H, Graham DL, Kahanic SP, Gross HM, Patel TA, Palmieri FM, Dueck AC. North Central Cancer Treatment Group (NCCTG) N0432: phase II trial of docetaxel with capecitabine and bevacizumab as first-line chemotherapy for patients with metastatic breast cancer. Ann Oncol. 2010 Feb;21(2):269-74. doi: 10.1093/annonc/mdp512. Ep…	5	1	Annals of Oncology	5.647	2009-11-09	-13	1	5	2	5	5	5
27B (2759)	NCT00565305	1	1	1	1	17A	1	0	1	2	2	1	2	2	2	150	0	1	1		3	6/0/2003	2007-11-28	2	2	1	jun	2008	1	2	5		5	2		2	5	Healing Touch OR Quality of Life and Immunity AND Breast Cancer AND Lutgendorf S	2	5		5		5	5	5	5	2	5
27J (5131)	NCT00043394	1	1	1	1	18A	1	2	2	4	1	4	3	2	2	16	2	1	1		1	9/0/2002	2002-08-08	1	5	1	oct	2003	1	2	5		5	2		2	5	CPG 7909 AND Herceptin AND Breast Cancer	2	5		5		5	5	5	5	2	5
28C (2064)	NCT01038804	1	1	1	2	59B	1	2	1	2	1	1	3	2	2	101	2	2	3		1	12/0/2009	2009-12-22	0	1	1	jun	2012	1	2	5		5	2013-07-11	24	2	5	YM155 AND Docetaxel AND Breast Cancer	1	Breast Cancer Research and Treatment	3.94	2014-12-30	30	2	Medline	2	5	5	5
28I (468)	NCT00017095	1	1	1	1	19A	1	3	1	2	1	1	2	1	2	1856	2	2	2	42	3	3/0/2001	2001-06-06	2	2	1	nov	2006	1	2	5		5	2		1	Bonnefoi H, Piccart M, Bogaerts J, Mauriac L, Fumoleau P, Brain E, Petit T, Rouanet P, Jassem J, Blot E, Zaman K, Cufer T, Lortholary A, Lidbrink E, André S, Litière S, Lago LD, Becette V, Cameron DA, Bergh J, Iggo R; EORTC 10994/BIG 1-00 Study Investigators. TP53 status for prediction of sensitivity to taxane versus non-taxane neoadjuvant chemotherapy in breast cancer (EORTC 10994/BIG 1-00): a r…	5	1	Lancet Oncology	22.589	2011-05-11	54	2	5	1	1	5	5
28J (6164)	NCT00343863	1	1	1	2	60B	1	0	2	4	1	4	2	2	3	41	0	1	1		3	1/0/2006	2006-06-22	2	2	1	dec	2010	1	2	5		5	2		2	5	Dexamethasone AND Ondansetron AND Palonosetron Hydrochloride AND Nausea and Vomiting AND Doxorubicin AND CyclophosphamideAND Breast Cancer AND Linden H	2	5		5		5	5	5	5	2	5
29A (2840)	NCT01458457	1	1	1	2	61B	1	4	1	2	1	1	0	0	2	275	1	1	2		3	5/0/2011	2011-10-21	2	2	1	dec	2012	1	2	5		5	2		1	Witt CM, Außerer O, Baier S, Heidegger H, Icke K, Mayr O, Mitterer M, Roll S, Spizzo G, Scherer A, Thuile C, Wieser A, Schützler L. Effectiveness of an additional individualized multi-component complementary medicine treatment on health-related quality of life in breast cancer patients: a pragmatic randomized trial. Breast Cancer Res Treat. 2015 Jan;149(2):449-60. doi: 10.1007/s10549-014-3249-3. …	5	1	Breast Cancer Research and Treatment	3.94	2015-01-03	25	2	5	2	5	5	5
29C (2042)	NCT00525161	1	1	1	2	62B	1	2	2	4	1	4	2	2	2	11	1	1	1		3	10/0/2007	2007-09-03	1	5	2	jan	2013	1	1	2014-12-18	23	2	5		1	Massarweh S, Moss J, Wang C, Romond E, Slone S, Weiss H, Karabakhtsian RG, Napier D, Black EP. Impact of adding the multikinase inhibitor sorafenib to endocrine therapy in metastatic estrogen receptor-positive breast cancer. Future Oncol. 2014 Dec;10(15):2435-48. doi: 10.2217/fon.14.99.	5	1	Future Oncology	2.477	12/0/2014	23	1	5	1	2	5	5
29E (3688)	NCT00736333	1	1	1	2	63B	2	5	5	5	5	5	5	0	3	167	0	1	2		1	11/0/2006	2008-07-25	2	2	1	jun	2010	1	1	2011-06-13	12	1	5		2	5	Safety and Tolerability OR Infusion Reactions AND Breast Cancer AND Caelyx	2	5		5		5	5	5	5	2	5
29G (3059)	NCT00721058	1	1	1	2	64B	1	0	2	4	1	4	3	2	2	60	2	1	2	4	3	8/0/2008	2008-07-22	1	5	1	oct	2009	1	2	5		5	2		2	5	Delineation AND Tumorbed AND Breast Cancer AND Boersma LJ	1	Radiotherapy and oncology	5.58	2011-07-07	21	1	Medline	2	5	5	5
29J (5102)	NCT00622674	1	1	1	2	65B	1	1	2	4	1	4	3	2	3	37	1	1	1		3	11/0/2005	2008-02-22	2	2	1	aug	2009	1	2	5		5	2		2	5	Bortezomib and Cetuximab AND Solid Tumors Expressing EGFR AND Dudek A	1	British Journal of Cancer	4.346	2009-05-05	-3	1	Medline	2	5	5	5
30H (3693)	NCT00145197	1	1	1	1	20A	1	0	2	4	1	4	2	2	2	1164	2	1	1	6	3	1/0/2004	2005-09-02	2	2	1	dec	2007	1	2	5		5	2		2	5	Minorities AND Breast Cancer AND Bickell N	2	5		5		5	5	5	5	2	5
30I (876)	NCT00450515	1	1	1	2	66B	1	2	2	4	1	4	3	2	3	48	2	1	1		3	3/0/2007	2007-03-20	0	1	1	jan	2009	1	2	5		5	2		2	5	Vinflunine AND Capecitabine AND Breast Cancer AND Moreno A	2	5		5		5	5	5	5	2	5
31A (421)	NCT01194427	1	1	1	2	67B	1	2	2	4	1	4	3	2	2	2	2	1	1		3	3/0/2011	2010-03-25	1	5	2	nov	2011	1	1	2013-03-18	16	2	5		2	5	Vorinostat AND Tamoxifen AND Breast Cancer AND Stearns V	2	5		5		5	5	5	5	2	5
31B (5050)	NCT00393172	1	1	1	2	68B	1	3	1	1	1	1	2	1	2	391	1	1	1		3	5/0/2006	2006-10-25	2	2	1	sep	2009	1	2	5		5	2		1	Smith AJ, Phipps WR, Thomas W, Schmitz KH, Kurzer MS. The effects of aerobic exercise on estrogen metabolism in healthy premenopausal women. Cancer Epidemiol Biomarkers Prev. 2013 May;22(5):756-64. doi: 10.1158/1055-9965.EPI-12-1325	5	1	Cancer Epidemiology, Biomarkers and prevention	4.324	5/0/2013	44	2	5	1	2	5	5
31E (3946)	NCT00087399	1	1	1	1	21A	1	3	1	2	1	1	2	2	2	118	2	1	1	9	3	11/0/2004	2004-07-08	1	5	1	apr	2007	1	2	5		5	2		1	Loprinzi CL, Kugler JW, Barton DL, Dueck AC, Tschetter LK, Nelimark RA, Balcueva EP, Burger KN, Novotny PJ, Carlson MD, Duane SF, Corso SW, Johnson DB, Jaslowski AJ. Phase III trial of gabapentin alone or in conjunction with an antidepressant in the management of hot flashes in women who have inadequate control with an antidepressant alone: NCCTG N03C5. J Clin Oncol. 2007 Jan 20;25(3):308-12. Epu…	5	1	Journal of Clinical Oncology	13.598	2006-12-04	-4	1	5	2	5	5	5
31G (1171)	NCT00028639	1	1	1	1	22A	1	2	2	4	1	4	3	2	2	12	1	1	1		3	8/0/2001	2002-01-04	2	2	1	nov	2003	1	2	5		5	2		2	5	Single Agent PS-341 (Bortezomib) AND Breast Cancer AND Gradishar W	1	Cancer Investigation	2.106	2007-10-18	47	2	Medline	2	5	5	5
32B (5563)	NCT00804544	1	1	1	2	69B	1	0	2	4	1	4	2	2	2	4	0	1	1		3	9/0/2008	2008-12-04	2	2	2	jan	2010	1	2	5		5	2		2	5	SPECT/CT AND Breast Malignancy AND Rachinsky I	2	5		5		5	5	5	5	2	5
32C (3206)	NCT01305239	1	1	1	2	70B	2	5	5	5	5	5	5	4	2	398	2	1	2		1	10/0/2008	2011-02-24	2	2	2	may	2011	1	1	2012-03-08	10	1	5		2	5	Survey Of Clinical Practice AND Breast Cancer AND Exemestane AND Postmenopausal Hr+ Patients	2	5		5		5	5	5	5	2	5
32F (5367)	NCT01902823	1	1	1	2	71B	1	3	1	1	1	1	2	2	3	16	0	1	1		3	11/0/2011	2011-11-29	0	0	2	may	2012	1	2	5		5	2		2	5	Cancer AND Nurse Navigators AND Kwekkeboom K AND Ward SE	2	5		5		5	5	5	5	2	5
32G (5920)	NCT00079222	1	1	1	1	23A	1	0	1	2	1	1	3	3	3	150	0	1	1		3	11/0/2003	2004-03-08	2	2	2	apr	2005	1	2	5		5	2		2	5	Voriconazole AND Itraconazole AND Fungal AND Allogeneic Hematopoietic Stem Cell Transplantation AND Territo M	2	5		5		5	5	5	5	2	5
32H (6381)	NCT00005858	1	1	1	1	24A	1	1	2	4	1	4	3	2	3	25	0	1	1		2	4/0/2000	2000-06-02	2	2	1	apr	2003	1	2	5		5	2		2	5	LMB-9 Immunotoxin AND Karp JE	2	5		5		5	5	5	5	2	5
33D (5240)	NCT01284751	1	1	1	2	72B	2	5	5	5	5	5	5	1	2	21	0	1	2		3	1/0/2011	2011-01-24	0	0	1	mar	2011	1	2	5		5	2		2	5	Major Depression Inventory AND Breast Cancer AND Hansen MV	2	5		5		5	5	5	5	2	5
33F (4678)	NCT00082654	1	1	1	1	25A	1	0	0	0	0	0	0	2	3	60	0	1	1		3	3/0/2002	2004-05-14	2	2	1	oct	2004	1	2	5		5	2		2	5	Emotional Needs of Caregivers AND Stem Cell Transplantation AND Langer S	2	5		5		5	5	5	5	2	5
33H (3325)	NCT00264082	1	1	1	1	26A	2	5	5	5	5	5	5	2	2	30	0	1	1		3	9/0/2004	2005-12-09	2	2	1	may	2006	1	2	5		5	2		2	5	Tartrate-Resistant Acid Phosphatase AND Bone Resorption AND Breast Cancer Patients AND Bone Metastasis AND Bhupalam L	2	5		5		5	5	5	5	2	5
33I (714)	NCT00902668	1	1	1	2	73B	1	2	2	4	1	4	2	2	2	3	0	1	1		3	4/0/2009	2009-05-14	2	0	2	apr	2011	1	1	2013-04-11	24	2	5		2	5	Lovastatin AND Radiation Therapy AND Breast Cancer AND Cuttino LW	2	5		5		5	5	5	5	2	5
34B (5544)	NCT00917748	1	1	1	2	74B	1	3	1	3	3	1	3	2	3	84	2	1	2	23	1	6/0/2009	2009-06-08	0	1	1	mar	2011	1	2	5		5	2		1	Hovey E, de Souza P, Marx G, Parente P, Rapke T, Hill A, Bonaventura A, Michele A, Craft P, Abdi E, Lloyd A; MOTIF investigators. Phase III, randomized, double-blind, placebo-controlled study of modafinil for fatigue in patients treated with docetaxel-based chemotherapy. Support Care Cancer. 2014 May;22(5):1233-42. doi: 10.1007/s00520-013-2076-0. Epub 2013 Dec 17.	5	1	Supportive care in cancer	2.495	2013-12-17	33	2	5	1	2	5	5
34C (3012)	NCT01011946	1	1	1	2	75B	1	0	2	4	1	4	2	1	2	36	0	1	1		3	11/0/2009	2009-11-10	0	1	1	mar	2011	1	1	2015-06-01	51	2	5		2	5	Axillary Lymph Nodes AND PEM Flex Solo II Pet Scanner AND Breast Cancer AND Appelbaum D	2	5		5		5	5	5	5	2	5
34E (4350)	NCT00709618	1	1	1	2	76B	1	2	2	4	1	4	3	2	2	44	2	1	1		1	6/0/2008	2008-07-02	2	0	2	may	2012	1	1	2012-12-13	7	1	5		2	5	Lapatinib AND Vinorelbine AND ErbB2 Overexpressing Metastatic Breast Cancer	2	5		5		5	5	5	5	2	5
35F (5643)	NCT00379782	1	1	1	2	77B	1	0	1	1	1	1	2	2	3	628	2	1	1	6	2	10/0/2006	2006-09-20	1	5	1	mar	2011	1	2	5		5	2		2	5	Kukui Ahi Navigator Cancer Screening AND Treatment Demonstration Project AND Chong C	2	5		5		5	5	5	5	2	5
35H (2599)	NCT01044485	1	1	1	2	78B	1	2	2	4	1	4	1	2	2	17	2	1	2		3	11/0/2008	2010-01-05	2	2	1	nov	2011	1	2	5		5	2		2	5	Lapatinib AND Docetaxel AND HER-2 Positive Advanced or Metastatic Breast Cancer AND Isambert N	2	5		5		5	5	5	5	1	Phase I dose escalation study of oral lapatinib in combination with docetaxel in patients with HER2-positive locally advanced or metastatic breast cancer (LAMBC): Initial safety and tolerability results; JOURNAL OF CLINICAL ONCOLOGY; MAY 20, 2013, 31 15, 1p. Supplement: S
36A (3119)	NCT00060320	1	1	1	1	27A	1	3	1	1	3	2	3	2	2	132	2	1	1	11	3	10/0/2003	2003-05-06	1	5	1	jun	2006	1	2	5		5	2		1	Pockaj BA, Gallagher JG, Loprinzi CL, Stella PJ, Barton DL, Sloan JA, Lavasseur BI, Rao RM, Fitch TR, Rowland KM, Novotny PJ, Flynn PJ, Richelson E, Fauq AH. Phase III double-blind, randomized, placebo-controlled crossover trial of black cohosh in the management of hot flashes: NCCTG Trial N01CC1. J Clin Oncol. 2006 Jun 20;24(18):2836-41.	5	1	Journal of Clinical Oncology	13.598	2006-06-20	0	1	5	2	5	5	5
36B (3041)	NCT00900835	1	1	1	2	79B	1	3	2	4	1	4	2	2	3	187	1	1	1		3	6/0/2005	2009-05-12	2	2	1	sep	2009	1	2	5		5	2		2	5	Pain and Fatigue Management in Patients With Breast Cancer AND Ferrell B	1	Journal of pain and symptom management	2.64	3/0/2010	6	1	Medline	2	5	5	5
36C (2481)	NCT00479856	1	1	1	2	80B	1	2	2	4	1	4	3	2	2	9	2	1	1		1	11/0/2007	2007-05-25	1	5	2	sep	2009	1	1	2010-05-03	8	1	5		2	5	Lapatinib AND Chemotherapy AND Breastcancer AND Trastuzumab Failure	2	5		5		5	5	5	5	2	5
36E (1103)	NCT00051051	1	1	1	1	28A	1	2	1	2	1	1	3	2	2	198	2	2	3	47	1	12/0/2002	2003-01-02	2	0	1	may	2005	1	2	5		5	2		2	5	CI-1033 AND metastatic breast cancer	1	Cancer chemotherapy and pharmacology	2.654	2009-03-18	46	2	Medline	2	5	5	5
36F (4813)	NCT01940107	1	1	1	2	81B	1	0	1	1	1	1	2	1	2	36	0	1	2		3	8/0/2010	2013-09-06	2	2	1	jul	2012	2	2	5		5	2		2	5	Physiotherapy AND Breast Cancer AND Radiation AND Carrara H AND Leal NF	2	5		5		5	5	5	5	2	5
36G (264)	NCT00577122	1	1	1	2	82B	1	2	2	2	1	1	2	2	3	30	2	1	1		3	7/0/2007	2007-12-18	2	2	1	dec	2011	1	1	2014-09-16	33	2	5		2	5	Medroxyprogesterone AND Cyclophosphamide AND Methotrexate AND Breast Cancer AND Miller K	1	Breast Cancer Research and Treatment	3.94	2014-09-26	33	2	Medline	2	5	5	5
36I (6188)	NCT00017394	1	1	1	1	29A	1	2	2	4	1	4	3	2	3	56	2	1	1	2	2	3/0/2001	2001-06-06	2	2	1	sep	2007	1	2	5		5	2		2	5	Bevacizumab AND Vinorelbine AND Breast Cancer AND Burstein H	1	Clinical Cancer Research	6.488	2008-12-01	15	1	Medline	2	5	5	5
37B (1391)	NCT00377559	1	1	1	2	83B	1	2	2	4	1	4	3	2	3	70	2	1	2		3	5/0/2006	2006-09-15	2	2	1	nov	2009	1	2	5		5	2		2	5	Liposomal Doxorubicin AND Docetaxel AND Breast Cancer AND van Warmerdam LJ	2	5		5		5	5	5	5	1	5068 Cardiac safety of non-pegylated liposomal doxorubicin in combination with docetaxel as 1st line treatment in locally advanced or metastatic HER2 negative breast cancer (MYOTAX study); EUROPEAN JOURNAL OF CANCER -SUPPLEMENT-; 2009, 7(2):281
37C (1795)	NCT00055991	1	1	1	1	30A	1	1	1	2	3	1	3	2	2	87	2	1	1		3	9/0/2001	2003-03-06	2	2	1	sep	2006	1	2	5		5	2		2	5	Bexarotene OR Targretin AND Breast Cancer AND Elledge RM	2	5		5		5	5	5	5	1	Breast cancer prevention using RXR-selective retinoid (Targretin&reg;) in high risk women - initial report of a phase II randomized clinical trial, BREAST CANCER RESEARCH AND TREATMENT; 2003, 82(SUPPL 1):1027; Prevention of breast cancer using rexinoids: results of a phase II biomarker modulation trial using bexarotene in women at high risk of breast cancer; BREAST CANCER RESEARCH AND TREATMENT; …
37E (2596)	NCT01563588	1	1	1	2	84B	1	0	1	1	1	1	2	1	2	251	2	1	2		3	5/0/2008	2012-02-22	2	2	2	oct	2010	2	2	5		5	2		2	5	Support and Rehabilitation Protocol AND Breast Cancer AND Chollet P	2	5		5		5	5	5	5	2	5
37G (606)	NCT00897416	1	1	1	1	31A	2	5	5	5	5	5	5	2	2	1452	0	1	1		3	10/0/2001	2007-05-09	2	2	1	jun	2007	2	2	5		5	2		2	5	Biomarkers AND High Risk AND Breast Cancer AND Urban N	2	5		5		5	5	5	5	2	5
38C (45)	NCT00736970	1	1	1	2	85B	1	2	2	4	1	4	3	2	2	34	2	2	3	14	1	7/0/2008	2008-08-14	2	0	1	jan	2011	1	2	5		5	2		1	Seiler M, Ray-Coquard I, Melichar B, Yardley DA, Wang RX, Dodion PF, Lee MA. Oral ridaforolimus plus trastuzumab for patients with HER2+ trastuzumab-refractory metastatic breast cancer. Clin Breast Cancer. 2015 Feb;15(1):60-5. doi: 10.1016/j.clbc.2014.07.008. Epub 2014 Aug 17.	5	1	Clinical Breast Cancer	2.107	2014-08-17	43	2	5	1	1	5	5
38G (2878)	NCT00297596	1	1	1	2	86B	1	2	2	4	1	4	3	2	2	25	2	1	1	3	1	2/0/2006	2006-02-24	0	0	2	oct	2008	1	1	2012-11-15	49	2	5		1	Yardley DA, Daniel D, Stipanov M, Drosick DR, Mainwaring M, Peyton J, Shastry M, Hainsworth JD. A phase II trial of oxaliplatin and trastuzumab in the treatment of HER2-positive metastatic breast cancer. Cancer Invest. 2010 Oct;28(8):865-71. doi: 10.3109/07357901003631031	5	1	Cancer Investigation	2.39	10/0/2010	24	1	5	2	5	5	5
38H (2544)	NCT00172029	1	1	1	1	32A	1	4	1	2	1	1	3	2	2	100	2	1	2		1	4/0/2003	2005-09-13	2	2	1	sep	2005	0	2	5		5	2		2	5	Radiotherapy AND Reduced Dose AND Bone Metastases AND Breast Cancer AND Zoledronic Acid	1	Supportive care in cancer	2.089	2009-05-31	44	2	Medline	2	5	5	5
38I (3216)	NCT00796107	1	1	1	2	87B	1	2	2	4	1	4	3	2	2	6	0	1	1		1	1/0/2009	2008-11-21	1	5	1	jun	2010	1	2	5		5	2		2	5	R1507 AND Letrozole AND Breast Cancer	2	5		5		5	5	5	5	2	5
38J (824)	NCT00301899	1	1	1	1	33A	1	2	2	4	1	4	3	2	3	66	2	1	3	16	2	12/0/2005	2006-03-09	2	2	1	oct	2007	1	2	5		5	2		1	Baselga J, Gelmon KA, Verma S, Wardley A, Conte P, Miles D, Bianchi G, Cortes J, McNally VA, Ross GA, Fumoleau P, Gianni L. Phase II trial of pertuzumab and trastuzumab in patients with human epidermal growth factor receptor 2-positive metastatic breast cancer that progressed during prior trastuzumab therapy. J Clin Oncol. 2010 Mar 1;28(7):1138-44. doi: 10.1200/JCO.2009.24.2024. Epub 2010 Feb 1.	5	1	Journal of Clinical Oncology	18.97	2010-02-01	28	2	5	2	5	5	5
39B (2920)	NCT00213980	1	1	1	1	34A	1	2	1	1	2	1	3	2	2	68	2	1	1	3	3	1/0/2000	2005-09-13	2	2	1	apr	2008	1	2	5		5	2		2	5	Bone Mineral Density AND Zoledronate AND Breast Cancer AND Mulkerin D	1	Clinical Breast Cancer	2.79	2010-12-01	32	2	Medline	2	5	5	5
39H (2013)	NCT00976365	1	1	1	2	88B	1	2	1	1	3	1	3	1	2	63	1	1	2		1	10/0/2009	2009-07-06	1	5	1	jan	2011	1	2	5		5	2		2	5	THL-P AND Breast Cancer AND Chang K	1	Evidence-based Complementary and Alternative Medicine	1.722	2012-04-01	15	1	Medline	2	5	5	5
39I (334)	NCT00407888	1	1	1	2	89B	1	2	2	4	1	4	2	2	2	60	0	1	1		3	5/0/2006	2006-12-04	2	2	1	may	2009	1	2	5		5	2		2	5	Doxorubicin OR Adriamycin AND Cyclophosphamide OR Cytoxan AND Filgrastim OR G-CSF AND Paclitaxel OR Abraxane AND Trastuzumab OR Herceptin AND Breast Cancer AND Ellis G	2	5		5		5	5	5	5	2	5
40B (3047)	NCT00508352	1	1	1	2	90B	1	2	2	4	1	4	3	2	2	30	1	1	1		3	1/0/2007	2007-07-25	2	2	1	oct	2009	1	2	5		5	2		1	Caudrelier JM, Meng J, Esche B, Grimard L, Ruddy T, Amjadi K. IMRT sparing of normal tissues in locoregional treatment of breast cancer. Radiat Oncol. 2014 Jul 22;9:161. doi: 10.1186/1748-717X-9-161.	5	1	Radiation Oncology	2.546	2014-07-22	57	2	5	1	1	5	5
40G (842)	NCT00633750	1	1	1	1	35A	1	2	2	4	1	4	2	2	3	47	2	1	1		3	8/0/2002	2008-03-11	2	2	1	oct	2007	2	1	2012-05-01	55	2	5		2	5	Erlotinib AND Breast Cancer AND Surgery AND Arteaga CL	1	Journal of Clinical Oncology	17.157	2008-01-07	3	1	Medline	2	5	5	5
41H (200)	NCT00148707	1	1	1	1	36A	1	2	2	4	1	4	3	2	3	18	0	1	1		3	10/0/2004	2005-09-07	2	2	1	sep	2007	1	2	5		5	2		2	5	Xyotax (CT-2103) AND Breast Cancer AND Shulman LN	1	Investigational new drugs	2.806	2007-03-08	-6	1	Medline	2	5	5	5
42D (858)	NCT00373191	1	1	1	2	91B	2	5	5	5	5	5	5	2	2	35	0	1	1		3	5/0/2006	2006-09-06	2	2	1	feb	2009	1	2	5		5	2		2	5	Surgery AND Radiation Therapy AND Chemotherapy AND Hormone OR Endocrine Therapy AND Breast Cancer AND Stearns V	2	5		5		5	5	5	5	2	5
42E (2991)	NCT00806507	1	1	1	2	92B	2	5	5	5	5	5	5	2	3	45	2	1	1		3	11/0/2008	2008-11-20	0	1	1	aug	2011	1	2	5		5	2		2	5	Chemotherapy Induced Cardiac Toxicity AND Breast Cancer AND Banchs J	2	5		5		5	5	5	5	2	5
42F (1552)	NCT00261313	1	1	1	1	37A	1	2	2	4	1	4	3	2	2	83	0	1	2		1	12/0/2005	2005-12-02	0	1	1	jun	2007	1	2	5		5	2		2	5	Doxorubicin AND Cyclophosphamide AND Paclitaxel AND Pegfilgrastim AND Darbepoetin Alfa AND Breast Cancer	2	5		5		5	5	5	5	1	Pegfilgrastim and darbepoetin alfa as haematopoietic support for adjuvant dose dense doxorubicinplus cyclophosphamide-paclitaxel in early stage breast cancer patients - results from the ACCELERATE study; EJC SUPPLEMENTS; APR, 2008, 6 7, p128-p128, 1p.
42H (2698)	NCT00197522	1	1	1	2	93B	1	1	2	4	1	4	1	1	2	5	1	1	1		3	10/0/2004	2005-09-12	2	2	1	may	2012	1	2	5		5	2		2	5	Dendritic Cells AND Adenovirus AND Her-2 AND Breast Cancer AND Mark L	2	5		5		5	5	5	5	2	5
43A (6325)	NCT00245050	1	1	1	1	38A	1	3	1	3	3	1	2	0	2	34	0	1	1		3	4/0/2004	2005-10-25	2	2	1	apr	2008	1	1	2010-10-26	30	2	5		2	5	Pyridoxine AND Hand-Foot Syndrome AND Doxorubicin AND Breast Cancer AND von Gruenigen V	1	Cancer	5.131	2010-10-15	30	2	Medline	2	5	5	5
43B (4936)	NCT01274806	1	1	1	2	94B	1	0	1	1	3	1	2	1	2	78	0	1	2		2	1/0/2009	2010-12-22	2	2	1	jun	2010	2	2	5		5	2		2	5	Take-Care Program AND Physical Therapy AND Cancer Related Symptoms AND Morales MA	2	5		5		5	5	5	5	2	5
43I (1317)	NCT00107276	1	1	1	1	39A	1	2	2	4	1	4	3	2	2	96	2	1	1	26	3	8/0/2005	2005-04-05	1	5	1	mar	2008	1	1	2012-11-15	56	2	5		2	5	Cyclophosphamide AND Capecitabine AND Breast Cancer AND Schott AF AND Albain KS	1	Oncologist	4.095	2012-01-20	46	2	Medline	2	5	5	5
43J (1300)	NCT00464646	1	1	1	2	95B	1	2	2	2	1	1	3	2	2	105	2	2	1		3	5/0/2007	2007-04-19	1	5	1	dec	2009	1	1	2012-08-24	32	2	5		2	5	Bevacizumab AND Epirubicin AND Cyclophosphamide AND Docetaxel AND Trastuzumab AND Breast Cancer AND Wolmark N	2	5		5		5	5	5	5	1	Epirubicin plus cyclophosphamide followed by docetaxel plus trastuzumab and bevacizumab as neoadjuvant therapy for HER2-positive locally advanced breast cancer (LABC) or as adjuvant therapy for HER2-positive pathologic stage III breast cancer (PS3BC): A phase II trial of the NSABP Foundation Research Group; JOURNAL OF CLINICAL ONCOLOGY; MAY 20, 2009, 27 15, 2p. Supplement: S
44A (4531)	NCT00578747	1	1	1	2	96B	2	5	5	5	5	5	5	0	2	20	1	1	1		2	1/0/2008	2007-12-19	1	5	1	dec	2010	1	2	5		5	2		2	5	Skin Markings AND Surgical Cavity During Daily Radiotherapy AND Kwan W OR Volume Localization AND Accelerated Partial Breast Irradiation AND Kwan W	2	5		5		5	5	5	5	2	5
44D (4462)	NCT00200824	1	1	1	1	40A	1	2	1	1	3	2	3	0	3		0	1	1		2	5/0/2000	2005-09-13	2	2	1	jan	2005	2	2	5		5	2		2	5	Soy AND Breast AND Prostate AND Bone AND Gardner C	2	5		5		5	5	5	5	2	5
44F (559)	NCT01083641	1	1	1	2	97B	1	2	2	4	1	4	2	2	2	17	0	1	1		3	1/0/2010	2010-03-08	2	2	2	jun	2013	1	2	5		5	2		2	5	Estrogen OR Estradiol AND Triple Negative Breast Cancer AND Wisinski KB	2	5		5		5	5	5	5	2	5
44H (2341)	NCT00540358	1	1	1	2	98B	1	2	1	2	1	1	2	2	2	123	2	1	1	20	1	10/0/2007	2007-10-04	0	1	1	nov	2009	1	2	5		5	2011-07-21	48	1	O'Shaughnessy J, Osborne C, Pippen JE, Yoffe M, Patt D, Rocha C, Koo IC, Sherman BM, Bradley C. Iniparib plus chemotherapy in metastatic triple-negative breast cancer. N Engl J Med. 2011 Jan 20;364(3):205-14. doi: 10.1056/NEJMoa1011418. Epub 2011 Jan 5.	5	1	N Engl J Med	53.298	2011-01-05	14	1	5	1	1	5	5
44I (6140)	NCT01222377	1	1	1	2	99B	1	0	2	4	1	4	2	3	3	2	0	1	1		3	9/0/2010	2010-10-14	2	0	2	oct	2010	1	2	5		5	2		2	5	Endoscopic Breast Surgery AND Breast Cancer AND Holmes D	2	5		5		5	5	5	5	2	5
44J (3044)	NCT00156312	1	1	1	1	41A	1	0	2	4	1	4	2	2	2	26	0	1	1		1	7/0/2003	2005-09-08	2	2	1	may	2005	2	2	5		5	2		2	5	Thymidine Phosphorylase AND Breast Cancer AND Docetaxel and Capecitabine AND Schott A	1	Clinical Cancer Research	6.25	2007-07-15	26	2	Medline	2	5	5	5
45B (1284)	NCT00100750	1	1	1	1	42A	1	2	2	4	1	4	2	2	2	31	0	1	1		2	9/0/2005	2005-01-06	1	5	1	oct	2007	1	2	5		5	2		2	5	Tipifarnib OR R115777 AND Gemcitabine AND Breast Cancer AND Arun B	2	5		5		5	5	5	5	2	5
45D (2199)	NCT00155259	1	1	1	1	43A	1	2	2	4	1	4	3	1	2	42	2	1	2		3	10/0/2004	2005-09-08	2	2	1	dec	2006	1	2	5		5	2		2	5	Docetaxel AND Cisplatin AND Capecitabine AND Breast Cancer AND Lu YS	1	Cancer chemotherapy and pharmacology	2.759	2010-08-11	44	2	Medline	2	5	5	5
45F (1155)	NCT00107263	1	1	1	2	100B	1	3	1	2	1	1	3	2	2	558	2	2	3		3	1/0/2005	2005-04-05	2	2	1	oct	2009	1	2	5		5	2		1	Hines SL, Mincey B, Dentchev T, Sloan JA, Perez EA, Johnson DB, Schaefer PL, Alberts S, Liu H, Kahanic S, Mazurczak MA, Nikcevich DA, Loprinzi CL. Immediate versus delayed zoledronic acid for prevention of bone loss in postmenopausal women with breast cancer starting letrozole after tamoxifen-N03CC. Breast Cancer Res Treat. 2009 Oct;117(3):603-9. doi: 10.1007/s10549-009-0332-2. Epub 2009 Feb 12.	5	1	Breast Cancer Research and Treatment	4.696	2009-02-12	-8	1	5	2	5	5	5
46B (1750)	NCT01267552	1	1	1	1	44A	1	3	1	2	1	1	1	0	2	240	0	1	2		3	7/0/2000	2010-12-27	2	2	1	sep	2007	2	2	5		5	2		2	5	Axillary Lymphadenectomy Without Drainage AND Breast Cancer AND Freitas-Junior R OR Ribeiro LF	2	5		5		5	5	5	5	2	5
46D (2743)	NCT00602628	1	1	1	1	45A	1	0	0	0	1	0	0	2	2	60	0	1	2		3	11/0/2007	2008-01-24	2	2	1	jul	2008	1	2	5		5	2		2	5	Radiation Therapy AND Damage to Normal Tissue in Women AND Breast-Conserving Surgery AND Yarnold JR OR MAGNETIC RESONANCE AND HISTOPATHOLOGICAL ANALYSIS AND VOLUME LOCALISATION AND BREAST RADIOTHERAPY AND Yarnold JR.	2	5		5		5	5	5	5	2	5
46I (400)	NCT00083993	1	1	1	1	46A	1	3	1	3	3	1	2	2	2	1112	2	2	3	263	1	5/0/2004	2004-06-04	2	0	2	oct	2006	1	2	5		5	2		1	Wolff AC, Lazar AA, Bondarenko I, Garin AM, Brincat S, Chow L, Sun Y, Neskovic-Konstantinovic Z, Guimaraes RC, Fumoleau P, Chan A, Hachemi S, Strahs A, Cincotta M, Berkenblit A, Krygowski M, Kang LL, Moore L, Hayes DF. Randomized phase III placebo-controlled trial of letrozole plus oral temsirolimus as first-line endocrine therapy in postmenopausal women with locally advanced or metastatic breast…	5	1	Journal of Clinical Oncology	18.038	2012-12-10	74	2	5	1	2	5	5
47B (2612)	NCT00273208	1	1	1	1	47A	1	0	2	4	1	4	2	2	3	68	2	1	1	2	3	9/0/2005	2006-01-05	2	2	1	apr	2007	1	2	5		5	2		2	5	Fatigue AND Breast Cancer Survivors AND Helzlsouer KJ	1	Oncology Nursing Forum	2.393	2012-05-01	61	2	Medline	2	5	5	5
47C (2494)	NCT00903656	1	1	1	2	101B	1	2	2	4	1	4	2	2	3	24	0	1	1		3	5/0/2009	2009-05-14	0	1	2	may	2012	1	2	5		5	2		2	5	Lapatinib AND Caelyx AND Breast Cancer AND Trastuzumab AND Lang A	1	Anticancer Research	1.83	1/0/2015	32	2	Medline	2	5	5	5
47D (5935)	NCT00008359	1	1	1	1	48A	1	3	1	3	3	1	3	2	3	1095	2	2	3	116	3	8/0/2000	2001-01-06	2	2	1	mar	2003	1	2	5		5	2		1	Walsh TJ, Teppler H, Donowitz GR, Maertens JA, Baden LR, Dmoszynska A, Cornely OA, Bourque MR, Lupinacci RJ, Sable CA, dePauw BE. Caspofungin versus liposomal amphotericin B for empirical antifungal therapy in patients with persistent fever and neutropenia. N Engl J Med. 2004 Sep 30;351(14):1391-402.	5	1	N Engl J Med	38.57	2004-09-30	18	1	5	2	5	5	5
47H (6074)	NCT01222390	1	1	1	2	102B	1	0	2	4	1	4	3	1	2	12	0	1	1		3	11/0/2010	2010-10-13	1	5	1	jul	2013	1	1	2014-10-29	15	2	5		2	5	Tissue Expander AND Breast Reconstruction AND Volume AND Shape AND Kim JYS	2	5		5		5	5	5	5	2	5
47J (4286)	NCT00092183	1	1	1	1	49A	1	4	1	2	3	1	3	2	3	866	2	1	3	95	1	10/0/2002	2004-09-21	2	2	1	dec	2003	2	2	5		5	2		1	Warr DG, Hesketh PJ, Gralla RJ, Muss HB, Herrstedt J, Eisenberg PD, Raftopoulos H, Grunberg SM, Gabriel M, Rodgers A, Bohidar N, Klinger G, Hustad CM, Horgan KJ, Skobieranda F. Efficacy and tolerability of aprepitant for the prevention of chemotherapy-induced nausea and vomiting in patients with breast cancer after moderately emetogenic chemotherapy. J Clin Oncol. 2005 Apr 20;23(12):2822-30.	5	1	Journal of Clinical Oncology	11.81	2005-04-20	16	1	5	2	5	5	5
48C (1194)	NCT00031876	1	1	1	1	50A	1	2	2	4	1	4	3	1	3	34	2	1	1	7	3	5/0/2000	2002-03-08	2	2	1	sep	2004	1	2	5		5	2		1	Gick U, Rochlitz C, Mingrone W, Pestalozzi B, Rauch D, Ballabeni P, Lanz D, Hess V, Aebi S. Efficacy and tolerability of capecitabine with weekly paclitaxel for patients with metastatic breast cancer: a phase II report of the SAKK. Oncology. 2006;71(1-2):54-60. Epub 2007 Mar 5., Uhlmann C, Ballabeni P, Rijken N, Brauchli P, Mingrone W, Rauch D, Pestalozzi BC, Rochlitz C, Aebi S; Swiss Group for C…	5	1	Oncology	2.114	9/0/2004	0	1	5	2	5	5	5
49A (2881)	NCT00263705	1	1	1	2	103B	1	2	2	4	1	4	3	4	2	43	1	1	2		3	1/0/2003	2005-09-13	2	2	1	aug	2009	1	2	5		5	2		2	5	Capecitabine AND Elderly AND Breast Cancer AND Bernard C	2	5		5		5	5	5	5	1	Capecitabine as adjuvant therapy for elderly breast cancer (BC) patients (pts): a pilot study; In EJC Supplements 2006 4(2):154
49B (6185)	NCT00028535	1	1	1	2	104B	1	1	2	4	1	4	3	2	3	21	0	1	1		2	11/0/2001	2002-01-04	2	2	1	feb	2009	1	2	5		5	2		2	5	Interleukin-12 AND Paclitaxel AND Trastuzumab AND Cancer AND Carson W	1	Molecular Cancer Therapeutics	4.953	2009-11-03	9	1	Medline	2	5	5	5
49C (1400)	NCT00104702	1	1	1	1	51A	1	2	2	4	1	4	3	4	2	46	2	1	2	6	3	7/0/2004	2005-03-03	2	2	1	apr	2008	1	2	5		5	2		2	5	Radiotherapy AND Surgery AND Breast Cancer AND Hannoun-Levi AND Women	1	Brachytherapy	1.987	2013-02-12	58	2	Medline	2	5	5	5
49D (3945)	NCT00268125	1	1	1	1	52A	1	3	1	2	1	1	2	2	2	347	0	1	2		3	2/0/2006	2005-12-21	1	5	1	dec	2007	1	2	5		5	2		2	5	Acupression's Bracelets AND Nausea and Vomiting AND FEC100 AND DELORD J	2	5		5		5	5	5	5	2	5
49F (2737)	NCT00228358	1	1	1	2	105B	1	1	2	4	1	4	1	2	3	8	0	1	1		3	6/0/2003	2005-09-13	2	2	1	may	2011	1	2	5		5	2		2	5	HER-2/Neu Specific T Cells AND Cancer AND Disis M	1	Cancer Immunology Immunotherapy	3.943	2013-10-26	29	2	Medline	2	5	5	5
49I (1270)	NCT00472693	1	1	1	2	106B	1	2	2	4	1	4	3	2	2	5	0	1	1		3	5/0/2007	2007-05-11	0	1	1	apr	2011	1	2	5		5	2		2	5	Bevacizumab AND Abraxane AND Breast Cancer AND DeMichele A	2	5		5		5	5	5	5	2	5
49J (3083)	NCT00381901	1	1	1	2	107B	1	3	1	2	1	1	3	2	2	3384	2	1	2	156	2	5/0/2006	2006-09-26	2	2	1	may	2011	1	2	5		5	2		1	Kramar A, Bachelot T, Madrange N, Pierga JY, Kerbrat P, Espié M, Fumoleau P, Pauporté I, Khayat D, Romieu G, Pivot X. Trastuzumab duration effects within patient prognostic subgroups in the PHARE trial. Ann Oncol. 2014 Aug;25(8):1563-70. doi: 10.1093/annonc/mdu177. Epub 2014 May 14., Pivot X, Romieu G, Debled M, Pierga JY, Kerbrat P, Bachelot T, Lortholary A, Espié M, Fumoleau P, Serin D, Jacquin…	5	1	Lancet Oncology	24.725	2013-06-11	25	2	5	1	1	5	5
50D (150)	NCT00119262	1	1	1	2	108B	1	2	2	2	1	1	2	2	3	226	2	1	1		2	10/0/2005	2005-07-12	1	5	1	aug	2009	1	1	2011-04-04	20	2	5		2	5	Bevacizumab AND Doxorubicin AND Cyclophosphamide AND Paclitaxel AND Lymph Node Positive Breast Cancer	1	Annals of Oncology	6.425	2011-08-04	24	1	Medline	2	5	5	5
50H (700)	NCT00771433	1	1	1	2	109B	1	2	2	2	1	1	2	2	2	120	2	1	2		3	10/0/2007	2008-10-10	2	2	1	may	2011	1	2	5		5	2		2	5	G-CSF (Granulocyte Colony Stimulating Factor) AND Neutropenia OR Hematologic Toxicity AND Breast Cancer AND Delcambre C	2	5		5		5	5	5	5	2	5
50I (138)	NCT00098605	1	1	1	1	53A	1	2	2	4	1	4	2	2	3	39	2	1	1	3	2	10/0/2004	2004-12-07	2	2	1	sep	2006	1	2	5		5	2		2	5	Lapatinib AND Brain Metastases AND Breast Cancer AND Winer E	1	Journal of Clinical Oncology	17.157	2008-04-20	19	1	Medline	2	5	5	5
51E (1942)	NCT00691678	1	1	1	2	110B	1	2	2	4	1	4	3	2	2	53	1	1	1		3	5/0/2008	2008-06-03	2	0	1	jul	2012	1	2	5		5	2		2	5	Glucosamine AND Chondroitin AND Aromatase Inhibitor Induced Joint Symptoms AND Breast Cancer AND Hershman D	1	Supportive care in cancer	2.649	2012-11-01	4	1	Medline	2	5	5	5
51H (1799)	NCT00721565	1	1	1	1	54A	1	1	1	1	1	2	2	1	2	41	2	1	1		3	4/0/2006	2008-07-22	2	2	1	feb	2008	2	2	5		5	2		1	Rogers LQ, Markwell S, Hopkins-Price P, Vicari S, Courneya KS, Hoelzer K, Verhulst S. Reduced barriers mediated physical activity maintenance among breast cancer survivors. J Sport Exerc Psychol. 2011 Apr;33(2):235-54., Rogers LQ, Vicari S, Courneya KS. Lessons learned in the trenches: facilitating exercise adherence among breast cancer survivors in a group setting. Cancer Nurs. 2010 Nov-Dec;33(6…	5	1	Cancer Epidemiology, Biomarkers and prevention	4.31	2009-04-21	14	1	5	2	5	5	5
51I (5611)	NCT00583726	1	1	1	2	111B	1	0	1	2	1	1	2	2	2	40	1	1	1		3	12/0/2007	2007-12-20	0	1	1	aug	2010	1	2	5		5	2		1	Djuric Z, Ellsworth JS, Weldon AL, Ren J, Richardson CR, Resnicow K, Newman LA, Hayes DF, Sen A. A Diet and Exercise Intervention during Chemotherapy for Breast Cancer. Open Obes J. 2011;3:87-97., Djuric Z, Ren J, Brown PR, Ellsworth JS, Sen A. Lifestyle factors associated with serum N-3 fatty acid levels in breast cancer patients. Breast. 2012 Aug;21(4):608-11. doi: 10.1016/j.breast.2012.02.003.…	5	1	Breast	1.831	2012-02-28	18	1	5	1	2	5	5
51J (4990)	NCT00842465	1	1	1	2	112B	2	5	5	5	5	5	5	3	2	735	0	1	1		2	9/0/2008	2009-01-13	2	2	1	jun	2012	1	2	5		5	2		2	5	Prolactin Receptor AND Breast Diseases AND Touraine P	2	5		5		5	5	5	5	2	5
52C (1573)	NCT00162929	1	1	1	2	113B	1	1	2	2	1	1	3	2	3	5	0	1	1		3	1/0/2005	2005-09-10	2	2	1	jul	2009	1	2	5		5	2		2	5	Her-2/Neu AND Breast Cancer AND Dhesy-Thind S OR Foley R OR Tozer R OR Ellis P OR Gauldie J OR Levine M	2	5		5		5	5	5	5	2	5
52D (6334)	NCT00107510	1	1	1	1	55A	1	2	2	4	1	4	3	2	3	57	2	1	1		3	8/0/2005	2005-04-05	1	5	1	sep	2007	1	2	5		5	2		1	Roy V, Pockaj BA, Allred JB, Apsey H, Northfelt DW, Nikcevich D, Mattar B, Perez EA. A Phase II trial of docetaxel and carboplatin administered every 2 weeks as preoperative therapy for stage II or III breast cancer: NCCTG study N0338. Am J Clin Oncol. 2013 Dec;36(6):540-4. doi: 10.1097/COC.0b013e318256f619., Apsey H, Roy V, Pockaj B, et al.: Surgical practice patterns following NCCTG N0338 "Phas…	5	1	American journal of clinical oncology	2.611	12/0/2013	75	2	5	2	5	5	5
52F (1148)	NCT00006370	1	1	1	1	56A	1	2	2	4	1	4	3	2	3	275	2	1	1		1	7/0/2000	2000-10-04	2	2	1	jun	2004	1	2	5		5	2		2	5	SMT-487 AND Small Cell Lung Cancer AND Breast Cancer AND Kvols LK	2	5		5		5	5	5	5	2	5
52H (1044)	NCT00708214	1	1	1	2	114B	1	2	2	2	1	1	3	2	2	28	0	1	2		1	1/0/2007	2008-06-30	2	2	1	feb	2010	1	1	2013-08-08	42	2	5		2	5	BIBW 2992 AND Letrozole AND Breast Cancer	2	5		5		5	5	5	5	2	5
53A (5682)	NCT00126451	1	1	1	1	57A	1	2	2	4	1	4	1	2	3	16	2	1	2		1	12/0/2004	2005-08-02	2	2	2	oct	2005	1	2	5		5	2		1	Vansteenkiste J, Van Cutsem E, Dumez H, Chen C, Ricker JL, Randolph SS, Schöffski P. Early phase II trial of oral vorinostat in relapsed or refractory breast, colorectal, or non-small cell lung cancer. Invest New Drugs. 2008 Oct;26(5):483-8. doi: 10.1007/s10637-008-9131-6. Epub 2008 Apr 19.	5	1	Investigational new drugs	3.396	2008-04-19	30	2	5	2	5	5	5
53E (3910)	NCT00681304	1	1	1	2	115B	2	5	5	5	5	5	5	2	2	50	0	1	1		3	8/0/2007	2008-05-19	2	2	1	jun	2012	1	2	5		5	2		2	5	Ultrasound Based Localization of Lumpectomy Bed in Anatomical Coordinate System AND Zellars R	2	5		5		5	5	5	5	2	5
53J (3561)	NCT00334802	1	1	1	1	58A	1	2	2	4	1	4	3	1	2	62	0	1	2		1	6/0/2006	2006-06-06	0	1	1	feb	2008	1	1	2009-05-29	15	2	5		2	5	Gemcitabine AND Paclitaxel AND Breast Cancer	2	5		5		5	5	5	5	2	5
54B (4951)	NCT01108315	1	1	1	2	116B	1	2	1	1	1	2	2	2	2	138	0	1	1		3	1/0/2010	2010-04-20	2	2	1	oct	2011	1	2	5		5	2		2	5	Comprehensive Patient Reported Outcomes AND Oncology AND Yang D AND Lopez AM AND Gadi VK	2	5		5		5	5	5	5	2	5
54G (4265)	NCT00932165	1	1	1	2	117B	2	5	5	5	5	5	5	0	3	451	0	0	0		1	12/0/2004	2009-06-30	2	2	1	nov	2008	2	1	2009-11-13	12	1	5		2	5	Renal AND Hepatic AND Aromasin	2	5		5		5	5	5	5	2	5
54J (1430)	NCT00258960	1	1	1	1	59A	1	2	2	4	1	4	3	1	2	48	2	1	2	12	3	2/0/2006	2005-11-24	1	5	1	jul	2008	1	2	5		5	2		2	5	Caelyx, Cyclophosphamide and Herceptin in Patients With Metastatic Breast Cancer AND Martín M	1	Annals of Oncology	6.425	2011-03-17	32	2	Medline	2	5	5	5
55A (1548)	NCT01498458	1	1	1	2	118B	1	1	2	4	1	4	1	2	2	9	0	1	2		3	10/0/2010	2010-12-21	2	2	1	dec	2010	0	1	2014-07-04	43	2	5		2	5	Pazopanib AND Capecitabine AND Metastatic Breast Cancer	2	5		5		5	5	5	5	2	5
55D (5659)	NCT00288444	1	1	1	1	60A	1	1	1	2	1	1	3	0	3	38	0	1	1		3	1/0/2006	2006-02-06	2	0	1	may	2008	1	2	5		5	2		2	5	Docetaxel AND Lonafarnib AND Cancer AND Kauh J	1	Cancer	4.771	2011-03-01	34	2	Medline	2	5	5	5
55H (5371)	NCT01880580	1	1	1	2	119B	2	5	5	5	5	5	5	4	2	35	1	1	1		1	7/0/2006	2013-06-15	2	2	1	jun	2012	2	2	5		5	2		1	O'Connell AM, Kawakyu-O'Connor D. Dedicated Cone-beam Breast Computed Tomography and Diagnostic Mammography: Comparison of Radiation Dose, Patient Comfort, And Qualitative Review of Imaging Findings in BI-RADS 4 and 5 Lesions. J Clin Imaging Sci. 2012;2:7. doi: 10.4103/2156-7514.93274. Epub 2012 Feb 25., O'Connell A, Conover DL, Zhang Y, Seifert P, Logan-Young W, Lin CF, Sahler L, Ning R. Cone-be…	5	1	Journal of clinical imaging science	0	2012-02-25	-4	1	5	2	5	5	5
56B (3512)	NCT01334099	1	1	1	2	120B	1	1	2	4	1	4	1	2	3	6	0	1	1		3	7/0/2010	2011-01-18	2	2	2	mar	2013	1	2	5		5	2		2	5	Radiation AND CP-675,206 AND Breast Cancer AND Sridhar S	2	5		5		5	5	5	5	2	5
56D (5343)	NCT02056067	1	1	1	2	121B	1	0	1	2	1	1	2	1	2	121	2	1	1	5	3	6/0/2009	2014-02-04	2	2	1	jun	2013	2	2	5		5	2		1	Irwin ML, Cartmel B, Gross CP, Ercolano E, Li F, Yao X, Fiellin M, Capozza S, Rothbard M, Zhou Y, Harrigan M, Sanft T, Schmitz K, Neogi T, Hershman D, Ligibel J. Randomized exercise trial of aromatase inhibitor-induced arthralgia in breast cancer survivors. J Clin Oncol. 2015 Apr 1;33(10):1104-11. doi: 10.1200/JCO.2014.57.1547. Epub 2014 Dec 1.	5	1	Journal of Clinical Oncology	18.428	2014-12-01	18	1	5	1	2	5	5
56E (4484)	NCT00548899	1	1	1	2	122B	1	2	2	4	1	4	3	2	2	36	2	1	2	10	3	11/0/2007	2007-10-23	1	5	1	sep	2011	1	2	5		5	2		1	Loibl S, Rokitta D, Conrad B, Harbeck N, Wüllner M, Warm M, Schwedler K, Gerber B, Schrader I, Eidtmann H, Mehta K, Fuhr U, von Minckwitz G. Sorafenib in the Treatment of Early Breast Cancer: Results of the Neoadjuvant Phase II Study - SOFIA. Breast Care (Basel). 2014 Jul;9(3):169-74. doi: 10.1159/000363430.	5	1	Breast care	0.627	7/0/2014	34	2	5	2	5	5	5
56F (4285)	NCT00092196	1	1	1	1	61A	1	2	1	4	1	4	3	2	3	866	2	1	3	95	1	12/0/2002	2004-09-21	2	2	1	feb	2004	2	2	5		5	2		1	Aapro MS, Schmoll HJ, Jahn F, Carides AD, Webb RT. Review of the efficacy of aprepitant for the prevention of chemotherapy-induced nausea and vomiting in a range of tumor types. Cancer Treat Rev. 2013 Feb;39(1):113-7. doi: 10.1016/j.ctrv.2012.09.002. Epub 2012 Oct 11. Review., Warr DG, Hesketh PJ, Gralla RJ, Muss HB, Herrstedt J, Eisenberg PD, Raftopoulos H, Grunberg SM, Gabriel M, Rodgers A, Boh…	5	1	Journal of Clinical Oncology	11.81	2005-04-20	14	1	5	1	2	5	5
56G (4488)	NCT00355745	1	1	1	2	123B	1	0	2	4	1	4	3	1	2	50	0	1	2		1	7/0/2006	2006-07-22	0	1	2	dec	2008	1	2	5		5	2		2	5	CBUS AND Ultrasound AND Breast Tumor AND Levy H	2	5		5		5	5	5	5	2	5
56H (5842)	NCT00434317	1	1	1	1	62A	1	4	2	4	1	4	3	2	3	80	2	1	2		1	8/0/2005	2007-02-09	2	2	1	apr	2008	2	2	5		5	2		2	5	Pain AND Quality of Life AND Breast AND Prostate AND Bone Metastases AND Zoledronic Acid	2	5		5		5	5	5	5	1	A multicenter, open-label study to determine the effect of intravenous zoledronic acid (ZOL) on pain and quality of life in patients with bone metastases with or without skeletal-related events (SREs) resulting from breast cancer (BC) and prostate cancer (PC); JOURNAL OF CLINICAL ONCOLOGY; MAY 20, 2011, 29 15, 1p. Supplement: S
57A (1933)	NCT00347438	1	1	1	2	124B	1	2	2	4	1	4	3	2	2	16	2	2	3	3	3	9/0/2006	2006-06-29	1	5	2	mar	2013	1	2	5		5	2		2	5	Capecitabine AND Breast Cancer AND Olopade O	1	Breast journal	1.433	2013-07-19	4	1	Medline	2	5	5	5
57B (2187)	NCT00099281	1	1	1	1	63A	1	3	1	2	1	1	2	2	2	700	0	1	2		1	5/0/2004	2004-12-10	2	2	2	jun	2006	1	2	5		5	2		2	5	DPPE AND Epirubicin AND Cyclophosphamide AND Breast Cancer AND Pritchard K	2	5		5		5	5	5	5	2	5
57E (508)	NCT00369655	1	1	1	1	64A	1	2	2	4	1	4	2	2	3	21	2	1	1	9	2	1/0/2007	2006-08-24	1	5	1	mar	2008	1	1	2013-11-25	68	2	5		2	5	VEGF Trap AND Breast Cancer AND Anthracycline AND Taxane AND Perez E	1	Clinical Breast Cancer	2.422	2012-10-17	55	2	Medline	2	5	5	5
57F (5614)	NCT00581113	1	1	1	2	125B	1	3	1	2	1	1	3	2	3	8	0	1	1		3	3/0/2007	2007-12-20	2	2	2	jun	2009	1	1	2010-10-06	16	2	5		2	5	Neural Stem Cell AND Brain Radiation Therapy AND Stereotactic Radiosurgery AND Brain Metastases AND Anscher MS	2	5		5		5	5	5	5	2	5
57G (193)	NCT00095888	1	1	1	1	65A	1	2	2	4	1	4	2	2	3	68	2	1	1		2	10/0/2004	2004-11-09	2	0	2	jun	2006	1	2	5		5	2		2	5	3-AP OR Triapine AND Gemcitabine AND Breast Cancer AND Stewart J	2	5		5		5	5	5	5	2	5
57J (106)	NCT00267553	1	1	1	1	66A	1	3	1	2	3	1	3	2	2	200	2	2	3		1	11/0/2005	2005-12-20	2	0	2	jun	2006	1	2	5		5	2		2	5	Atamestane AND Toremifene AND Letrozole AND Breast Cancer AND Langecker P	2	5		5		5	5	5	5	2	5
58D (3610)	NCT00558545	1	1	1	2	126B	1	2	2	4	1	4	3	2	3	61	2	1	1		1	11/0/2007	2007-11-13	0	1	2	may	2009	1	2	5		5	2		2	5	XIAP OR Antisense AEG35156 AND Paclitaxel AND Breast Cancer AND Jolivet J AND Loesch DM	2	5		5		5	5	5	5	2	5
58F (942)	NCT00424203	1	1	1	1	67A	1	2	2	4	1	4	3	4	2	40	2	1	2		3	1/0/2006	2007-01-16	2	2	1	jan	2008	1	2	5		5	2		2	5	Doxorubicin AND Cyclophosphamide AND Breast Cancer AND Surgery OR Subjects Over 70 Years AND Quality of Life AND Anthracycline-Based Chemotherapy AND Brain EGC	2	5		5		5	5	5	5	2	5
58G (4448)	NCT01525264	1	1	1	2	127B	1	3	1	2	2	1	2	4	3	428	2	1	1	50	3	8/0/2008	2011-12-26	2	2	1	sep	2010	2	2	5		5	2		2	5	Breast Cancer Screening Intervention, Korean Immigrants & Mammography AND Lee E	1	Oncology Nursing Forum	2.788	5/0/2014	44	2	Medline	2	5	5	5
58J (5449)	NCT01395459	1	1	1	2	128B	1	0	1	3	1	1	2	1	3	13675	2	1	1	4	3	9/0/2008	2011-07-09	2	2	1	mar	2011	2	2	5		5	2		1	Emmons KM, Cleghorn D, Tellez T, Greaney ML, Sprunck KM, Bastani R, Battaglia T, Michaelson JS, Puleo E. Prevalence and implications of multiple cancer screening needs among Hispanic community health center patients. Cancer Causes Control. 2011 Sep;22(9):1343-9. doi: 10.1007/s10552-011-9807-7. Epub 2011 Jul 5.	5	1	Cancer causes and control	2.877	2011-07-05	4	1	5	2	5	5	5
59A (1926)	NCT00128297	1	1	1	1	68A	1	4	1	2	1	1	2	2	2	120	2	1	2		3	1/0/2001	2005-08-08	2	2	1	dec	2002	2	2	5		5	2		2	5	Pamidronate AND Breast Cancer AND Bone Metastases AND Barnadas A AND Lluch A	2	5		5		5	5	5	5	2	5
59B (51)	NCT00900627	1	1	1	2	129B	1	2	1	3	3	1	3	2	3	330	2	2	3		1	6/0/2009	2009-05-12	1	5	1	apr	2012	1	1	2014-01-31	21	2	5		2	5	AZD8931 AND Paclitaxel AND Breast Cancer AND Ghiorghiu S AND Baselga J	2	5		5		5	5	5	5	1	A phase II randomized placebo-controlled study of AZD8931, an inhibitor of EGFR, HER2, and HER3 signaling, plus paclitaxel (P) vs P alone in patients (pts) with low HER2-expressing advanced breast cancer (BC) (THYME); CANCER RESEARCH; APR 15, 2013, 73 8, 2p. Supplement: 1
59C (670)	NCT00079170	1	1	1	1	69A	1	0	2	4	1	4	1	2	3	10	0	1	1		2	1/0/2004	2004-03-08	2	2	1	oct	2007	1	2	5		5	2		2	5	Docetaxel AND Garlic AND Breast Cancer AND Cox M	1	Clinical Cancer Research	6.177	2006-08-01	-14	1	Medline	2	5	5	5
59D (430)	NCT00096109	1	1	1	2	130B	1	2	2	4	1	4	2	2	2	11	2	1	1		2	9/0/2005	2004-11-09	1	5	1	may	2012	1	2	5		5	2		2	5	Tanespimycin AND Breast Cancer AND Gartner E	1	Breast Cancer Research and Treatment	4.431	2011-11-15	-6	1	Medline	2	5	5	5
59I (1144)	NCT00166543	1	1	1	1	70A	1	2	1	2	3	1	3	2	2	145	2	2	3	58	3	5/0/2004	2005-09-12	2	2	1	jan	2008	1	2	5		5	2		2	5	TAS-108 AND Breast Cancer AND Ingle J	1	Cancer	4.771	2011-11-01	46	2	Medline	2	5	5	5
59J (15)	NCT00041652	1	1	1	1	71A	1	2	2	4	1	4	1	2	3	30	0	1	1		1	2/0/2000	2002-07-11	2	2	2	jun	2003	1	2	5		5	2		2	5	MN-14 IgG OR hMN14 AND Colorectal AND Breast AND RuggT OR Welles L	2	5		5		5	5	5	5	2	5
60B (5657)	NCT00291473	1	1	1	1	72A	1	1	2	4	1	4	1	2	3	8	2	1	2	2	3	7/0/2005	2006-02-10	2	2	1	aug	2008	1	2	5		5	2		2	5	CHP-HER2 AND CHP-NY-ESO-1 AND Cancer AND Shiku H	1	Vaccine	3.616	2009-09-15	13	1	Medline	2	5	5	5
60C (20)	NCT00351858	1	1	1	2	131B	1	2	2	4	1	4	3	2	2	40	2	1	2		1	7/0/2006	2009-07-12	0	1	2	feb	2009	1	2	5		5	2		2	5	Ertumaxomab AND Breast Cancer AND Cardoso F	2	5		5		5	5	5	5	2	5
60E (3621)	NCT00534417	1	1	1	2	132B	1	2	2	4	1	4	3	2	2	41	2	1	1	5	3	10/0/2007	2007-09-20	1	5	1	sep	2011	1	1	2012-12-28	15	2	5		2	5	Capecitabine AND Fulvestrant AND Breast Cancer AND Schwartzberg L	1	Clinical Breast Cancer	2.628	2013-09-27	24	1	Medline	2	5	5	5
60G (5495)	NCT01162018	1	1	1	2	133B	1	0	2	1	1	1	3	2	2	56	0	1	1		3	2/0/2011	2010-07-02	1	5	1	jul	2012	1	2	5		5	2		2	5	Acupuncture AND Sleep Disruption AND Cancer AND Spiegel D	2	5		5		5	5	5	5	2	5
60I (2185)	NCT01206881	1	1	1	2	134B	1	2	2	4	1	4	3	1	2	48	2	1	2		3	3/0/2009	2010-09-13	2	2	1	may	2011	1	2	5		5	2		1	Tuxen MK, Cold S, Tange UB, Balslev E, Nielsen DL. Phase II study of neoadjuvant pegylated liposomal doxorubicin and cyclophosphamide ± trastuzumab followed by docetaxel in locally advanced breast cancer. Acta Oncol. 2014 Oct;53(10):1440-5. doi: 10.3109/0284186X.2014.921727. Epub 2014 Jul 3.	5	1	Acta oncologica	2.997	2014-07-03	38	2	5	1	2	5	5
61A (2629)	NCT00932373	1	1	1	2	135B	1	1	2	4	1	4	3	0	3	52	2	1	1		1	4/0/2006	2009-06-30	2	2	1	jun	2009	2	1	2015-07-01	73	2	5		1	Beeram M, Krop IE, Burris HA, Girish SR, Yu W, Lu MW, Holden SN, Modi S. A phase 1 study of weekly dosing of trastuzumab emtansine (T-DM1) in patients with advanced human epidermal growth factor 2-positive breast cancer. Cancer. 2012 Dec 1;118(23):5733-40. doi: 10.1002/cncr.27622. Epub 2012 May 30.	5	1	Cancer	5.201	2012-05-30	35	2	5	1	2	5	5
62A (2173)	NCT00089661	1	1	1	1	73A	1	3	1	1	3	1	3	2	2	252	2	2	1	53	1	10/0/2004	2004-08-09	1	5	1	jun	2006	1	1	2009-12-22	42	2	5		1	Ellis GK, Bone HG, Chlebowski R, Paul D, Spadafora S, Smith J, Fan M, Jun S. Randomized trial of denosumab in patients receiving adjuvant aromatase inhibitors for nonmetastatic breast cancer. J Clin Oncol. 2008 Oct 20;26(30):4875-82. doi: 10.1200/JCO.2008.16.3832. Epub 2008 Aug 25.	5	1	Journal of Clinical Oncology	17.157	2008-08-25	26	2	5	1	2	5	5
62D (5595)	NCT00623831	1	1	1	2	136B	1	1	2	4	1	4	1	2	3	12	1	1	1		3	5/0/2007	2008-02-04	2	2	1	may	2012	1	2	5		5	2		2	5	Mixed Bacteria Vaccine (MBV) AND Tumors Expressing NY-ESO-1 Antigen AND Jaeger E	1	Clinical Cancer Research	7.837	2012-07-30	2	1	Medline	2	5	5	5
62E (1039)	NCT00227656	1	1	1	1	74A	1	2	2	4	1	4	3	2	3	2	2	1	1		3	9/0/2005	2005-09-26	0	0	2	nov	2006	1	2	5		5	2		2	5	Capecitabine AND Pegylated Interferon Alfa-2a AND Brain Metastases AND Breast Cancer AND Groves MD	2	5		5		5	5	5	5	2	5
62F (2694)	NCT00919399	1	1	1	1	75A	1	2	2	4	1	4	3	4	2	15	0	1	2		3	1/0/2002	2009-06-11	2	2	1	jun	2006	2	2	5		5	2		2	5	Exemestane AND Tamoxifen AND Breast Tumors AND Roché H	2	5		5		5	5	5	5	2	5
62G (1509)	NCT00090844	1	1	1	1	76A	1	2	1	2	1	1	2	1	2	49	2	1	1	2	3	7/0/2004	2004-09-07	2	2	2	may	2008	1	1	2012-11-30	54	2	5		2	5	Triptorelin AND Ovarian Function AND Chemotherapy AND Breast Cancer AND Munster P	1	Journal of Clinical Oncology	18.038	2012-01-09	44	2	Medline	2	5	5	5
62I (5592)	NCT00641628	1	1	1	1	77A	2	5	5	5	5	5	5	0	2	96	2	1	1		3	7/0/2003	2008-03-19	2	2	1	may	2006	2	2	5		5	2		1	Paepke S, Schmid R, Fleckner S, Paepke D, Niemeyer M, Schmalfeldt B, Jacobs VR, Kiechle M. Subcutaneous mastectomy with conservation of the nipple-areola skin: broadening the indications. Ann Surg. 2009 Aug;250(2):288-92. doi: 10.1097/SLA.0b013e3181b0c7d8.	5	1	Annals of surgery	7.9	8/0/2009	39	2	5	1	1	5	5
63B (3149)	NCT00728442	1	1	1	2	137B	1	0	1	1	1	1	3	0	2	825	2	1	2	6	2	12/0/2008	2008-07-31	1	5	1	apr	2010	1	2	5		5	2		2	5	Impact of OncoDoc2 on Guideline Compliance in the Management of Breast Cancer	1	Studies in Health Technology and Informatics	0	10/0/2013	42	2	Medline	2	5	5	5
63G (4008)	NCT00572598	1	1	1	1	78A	1	phase 0	2	4	1	4	1	2	3	6	1	1	1		3	5/0/2005	2007-12-11	2	2	1	mar	2008	1	2	5		5	2		1	Kurdziel KA, Kalen JD, Hirsch JI, Wilson JD, Bear HD, Logan J, McCumisky J, Moorman-Sykes K, Adler S, Choyke PL. Human dosimetry and preliminary tumor distribution of 18F-fluoropaclitaxel in healthy volunteers and newly diagnosed breast cancer patients using PET/CT. J Nucl Med. 2011 Sep;52(9):1339-45. doi: 10.2967/jnumed.111.091587. Epub 2011 Aug 17.	5	1	Journal of nuclear medicine	6.381	9/0/2011	42	2	5	2	5	5	5
64B (2365)	NCT00216021	1	1	1	1	79A	1	2	2	4	1	4	3	2	2	25	2	1	1		3	3/0/2004	2005-09-09	2	2	1	jun	2007	1	2	5		5	2		2	5	Capecitabine AND Oxaliplatin AND Breast Cancer AND Miller K	2	5		5		5	5	5	5	2	5
64C (2002)	NCT00058526	1	1	1	1	80A	1	1	2	2	1	1	1	1	2	61	2	1	2		1	3/0/2003	2003-04-07	2	0	1	sep	2006	1	2	5		5	2		2	5	Dose-escalation Vaccine Trial AND HER2-overexpressing Patients AND Breast Cancer	2	5		5		5	5	5	5	2	5
64F (6283)	NCT00477919	1	1	1	2	138B	1	3	1	2	1	1	2	2	3	264	2	1	2	8	3	2/0/2007	2007-05-23	2	2	1	jan	2012	1	2	5		5	2		1	Blum D, Koeberle D, Ribi K, Schmitz SF, Utiger U, Klingbiel D, Strasser F. Electronic monitoring of symptoms and syndromes associated with cancer: methods of a randomized controlled trial SAKK 95/06 E-MOSAIC. BMC Palliat Care. 2012 Sep 24;11:19. doi: 10.1186/1472-684X-11-19.	5	1	BMC Palliative Care	1.787	2012-09-24	8	1	5	1	1	5	5
64I (3400)	NCT00429247	1	1	1	1	81A	1	2	1	1	1	1	2	1	2	75	0	1	2		3	2/0/2003	2007-01-20	2	2	1	dec	2007	1	2	5		5	2		2	5	Trastuzumab AND Breast Cancer AND Georgoulias V AND Observation	1	Annals of Oncology	7.384	2012-02-29	50	2	Medline	2	5	5	5
64J (4066)	NCT01048528	1	1	1	2	139B	1	2	1	1	1	1	2	1	2	33	0	1	1		3	7/0/2009	2009-11-03	2	2	1	feb	2012	1	2	5		5	2		2	5	Stress Management and Relaxation Training OR Stress Management AND Vaccine Response AND Breast Cancer AND McGregor BA	2	5		5		5	5	5	5	2	5
65B (4703)	NCT00023790	1	1	1	1	82A	1	1	2	4	1	4	3	2	3	3	0	1	1		3	8/0/2001	2001-09-13	2	0	2	dec	2005	1	2	5		5	2		2	5	Photodynamic Therapy AND Skin Cancer or Solid Tumors AND Remick S AND PC 4-PDT	1	Frontiers in Oncology	0	2011-06-30	66	2	Medline	2	5	5	5
65C (4997)	NCT00699101	1	1	1	2	140B	1	4	2	4	1	4	3	4	3	342	2	1	1	23	1	6/0/2008	2008-06-12	0	1	2	mar	2011	1	2	5		5	2		1	Cuttino LW, Arthur DW, Vicini F, Todor D, Julian T, Mukhopadhyay N. Long-term results from the Contura multilumen balloon breast brachytherapy catheter phase 4 registry trial. Int J Radiat Oncol Biol Phys. 2014 Dec 1;90(5):1025-9. doi: 10.1016/j.ijrobp.2014.08.341. Epub 2014 Oct 13.	5	1	International journal of radiation oncology, biology, physics	4.258	2014-10-13	43	2	5	1	2	5	5
65E (4301)	NCT00371488	1	1	1	1	83A	1	1	2	4	1	4	3	1	3	22	0	0	0		1	4/0/2006	2006-08-31	2	2	1	dec	2007	1	2	5		5	2		2	5	GW572016 OR Lapatinib AND Trastuzumab AND Trastuzumab-Treated Breast Cancer	2	5		5		5	5	5	5	2	5
65F (347)	NCT00073073	1	1	1	2	141B	1	2	2	4	1	4	2	0	2	46	0	1	1		3	11/0/2003	2003-11-14	0	1	1	dec	2011	1	2	5		5	2014-02-19	17	2	5	Exemestane AND Postmenopausal Women AND Breast Cancer AND Wedam SB	2	5		5		5	5	5	5	2	5
65G (2511)	NCT00952692	1	1	1	2	142B	1	2	2	4	1	4	1	2	3	12	1	1	1		3	7/0/2009	2009-08-04	2	0	1	jul	2011	1	2	5		5	2012-11-15	32	1	Hamilton E, Blackwell K, Hobeika AC, Clay TM, Broadwater G, Ren XR, Chen W, Castro H, Lehmann F, Spector N, Wei J, Osada T, Lyerly HK, Morse MA. Phase 1 clinical trial of HER2-specific immunotherapy with concomitant HER2 kinase inhibition [corrected]. J Transl Med. 2012 Feb 10;10:28. doi: 10.1186/1479-5876-10-28.	5	1	Journal of translational medicine	3.459	2012-02-10	7	1	5	1	1	5	5
65I (1726)	NCT00284336	1	1	1	1	84A	1	2	2	4	1	4	1	4	2	16	0	1	2		3	1/0/2006	2005-12-23	1	5	1	apr	2007	1	2	5		5	2		2	5	Caelyx AND Elderly AND Breast Cancer AND Wildiers H	1	Journal of the American Society of Echocardiography	2.256	12/0/2008	20	1	Medline	2	5	5	5
66D (348)	NCT00319254	1	1	1	2	143B	1	2	2	4	1	4	2	2	2	73	2	2	3	15	1	5/0/2006	2006-04-24	1	5	1	feb	2009	1	1	2012-10-04	44	2	5		2	5	SKI-606 (Bosutinib) AND Advanced (Metastatic) Breast Cancer	1	Annals of Oncology	6.425	2011-06-23	28	2	Medline	2	5	5	5
66F (139)	NCT00393341	1	1	1	2	144B	2	5	5	5	5	5	5	2	2	68	0	1	1		3	10/0/2006	2006-10-25	0	0	1	may	2009	1	2	5		5	2		2	5	Endothelial Progenitor Cells AND Tumor Angiogenesis AND Breast Cancer AND Sledge G	2	5		5		5	5	5	5	2	5
66H (5731)	NCT01493336	1	1	1	2	145B	1	1	1	2	1	2	3	2	3	37	2	2	2		1	5/0/2012	2011-12-14	1	5	1	oct	2012	1	2	5		5	2		2	5	Capecitabine AND Rapid Disintegrating Tablets AND Commercial Xeloda AND Solid Tumours	2	5		5		5	5	5	5	2	5
67A (5506)	NCT01107860	1	1	1	2	146B	2	5	5	5	5	5	5	4	2	401	1	1	1		1	1/0/2010	2010-01-05	0	1	1	dec	2012	1	2	5		5	2		2	5	Cone Beam AND Computed Tomography AND Breast Imaging AND Seifert P	2	5		5		5	5	5	5	2	5
67E (215)	NCT00386087	1	1	1	1	85A	1	2	2	4	1	4	3	2	2	21	2	1	1	4	1	11/0/2006	2006-10-06	1	5	1	sep	2007	1	2	5		5	2		2	5	Enzastaurin AND Breast Cancer AND Anthracycline AND Taxane	1	Investigational new drugs	3.072	2009-02-13	17	1	Medline	2	5	5	5
67F (1754)	NCT00517088	1	1	1	1	86A	1	0	2	4	2	4	3	2	2	303	1	1	2		3	5/0/2006	2007-08-14	2	2	1	mar	2007	2	2	5		5	2		2	5	Physical Activities AND Breast Cancer Treatment AND Pinto FG	2	5		5		5	5	5	5	2	5
67G (5655)	NCT00338026	1	1	1	1	87A	1	1	2	4	1	4	1	2	3	26	2	1	1		1	2/0/2006	2006-06-15	2	2	1	aug	2007	1	2	5		5	2		2	5	ECO-4601 AND Cancer AND Kavan P AND Davis MB AND Samson B AND Batist G	2	5		5		5	5	5	5	1	Phase I pharmacokinetic study of ECO-4601, a novel bifunctional targeting agent, MOLECULAR CANCER THERAPEUTICS; DEC, 2007, 6 12, p3471S-p3472S, 2p. Part: 2
67H (365)	NCT00263211	1	1	1	2	147B	1	2	1	1	2	1	2	2	2	48	0	1	1		3	1/0/2006	2005-12-06	1	5	1	sep	2009	1	2	5		5	2		2	5	Platelet Function AND Circulating Cancer Cells AND Breast Cancer AND Weilbaecher K	1	Clinical Breast Cancer	2.628	12/0/2013	51	2	Medline	2	5	5	5
67I (631)	NCT00656604	1	1	1	1	88A	1	0	2	1	1	1	2	2	2	30	0	1	1		3	11/0/2003	2008-04-10	2	2	1	oct	2005	2	2	5		5	2		2	5	Breast Cancer AND DCE-MRI OR Dynamic Contrast-Enhanced Magnetic Resonance Imaging AND MRS OR Magnetic Resonance Spectroscopy AND Proteomics AND Chakravarthy AB	2	5		5		5	5	5	5	2	5
68G (5658)	NCT00291109	1	1	1	1	89A	2	5	5	5	5	5	5	2	2	42	1	1	1		3	1/0/2003	2006-02-10	2	2	1	jul	2005	2	2	5		5	2		2	5	Letrozole AND Fabian CJ AND Breast Cancer	1	Breast Cancer Research and Treatment	4.696	2009-01-06	42	2	Medline	2	5	5	5
68H (6342)	NCT00080665	1	1	1	1	90A	1	1	2	4	1	4	3	2	3	12	0	1	1		3	12/0/2003	2004-04-07	2	2	1	jan	2007	1	2	5		5	2		1	Connolly RM, Rudek MA, Garrett-Mayer E, Jeter SC, Donehower MG, Wright LA, Zhao M, Fetting JH, Emens LA, Stearns V, Davidson NE, Baker SD, Wolff AC. Docetaxel metabolism is not altered by imatinib: findings from an early phase study in metastatic breast cancer. Breast Cancer Res Treat. 2011 May;127(1):153-62. doi: 10.1007/s10549-011-1413-6. Epub 2011 Feb 25., Fackler MJ, Lopez Bujanda Z, Umbricht…	5	1	Breast Cancer Research and Treatment	4.431	2011-02-25	49	2	5	1	2	5	5
68I (6113)	NCT00773669	1	1	1	2	148B	2	5	5	5	5	5	5	2	1	24	0	1	1		3	10/0/2008	2008-10-15	0	1	1	mar	2011	1	2	5		5	2		2	5	Male Breast Cancer AND Summa Health System OR Akron City Hospital Experience 1995-2007 AND Williams G	2	5		5		5	5	5	5	2	5
68J (4573)	NCT00078845	1	1	1	1	91A	1	2	2	4	1	4	2	2	3	24	2	1	1		3	5/0/2004	2004-03-08	1	5	1	may	2007	1	2	5		5	2		2	5	Amifostine AND Peripheral Neuropathy AND Paclitaxel AND Forman A	2	5		5		5	5	5	5	2	5
69B (1356)	NCT00075673	1	1	1	1	92A	1	1	2	4	1	4	1	2	2	6	0	1	1		3	11/0/2003	2004-01-09	2	2	2	sep	2004	1	2	5		5	2		2	5	Vinorelbine OR Navelbine AND Celecoxib OR Celebrex AND Breast Cancer AND Silverman P	2	5		5		5	5	5	5	2	5
69C (3217)	NCT00237627	1	1	1	1	93A	1	2	1	1	1	1	3	2	3	37	0	1	1		3	5/0/2001	2005-10-07	2	2	1	dec	2006	1	2	5		5	2		1	Dees EC, O'Neil BH, Lindley CM, Collichio F, Carey LA, Collins J, Riordan WJ, Ivanova A, Esseltine D, Orlowski RZ. A phase I and pharmacologic study of the combination of bortezomib and pegylated liposomal doxorubicin in patients with refractory solid tumors. Cancer Chemother Pharmacol. 2008 Dec;63(1):99-107. doi: 10.1007/s00280-008-0716-8. Epub 2008 Mar 8.	5	1	Cancer chemotherapy and pharmacology	2.74	2008-03-08	15	1	5	2	5	5	5
69D (6366)	NCT00026117	1	1	1	1	94A	1	3	1	3	3	1	3	2	3	83	2	1	1		3	8/0/2001	2001-11-09	2	2	1	sep	2006	1	2	5		5	2		1	Loprinzi CL, Levitt R, Barton DL, Sloan JA, Atherton PJ, Smith DJ, Dakhil SR, Moore DF Jr, Krook JE, Rowland KM Jr, Mazurczak MA, Berg AR, Kim GP; North Central Cancer Treatment Group. Evaluation of shark cartilage in patients with advanced cancer: a North Central Cancer Treatment Group trial. Cancer. 2005 Jul 1;104(1):176-82.	5	1	Cancer	4.8	2005-07-01	-14	1	5	2	5	5	5
69F (5575)	NCT00741039	1	1	1	2	149B	1	2	2	2	1	1	2	4	3	126	0	1	1		3	8/0/2008	2008-08-22	0	1	1	aug	2012	1	2	5		5	2		2	5	Vaccine AND Pneumococcus AND Influenza AND Cancer AND Small T	2	5		5		5	5	5	5	2	5
69H (3205)	NCT00882674	1	1	1	2	150B	1	1	2	4	1	4	3	2	2	8	0	1	2		1	7/0/2009	2009-04-15	1	5	1	dec	2010	1	2	5		5	2		2	5	R1507 AND Breast Cancer	2	5		5		5	5	5	5	2	5
69I (2756)	NCT00572416	1	1	1	1	95A	1	3	1	1	1	1	2	2	3	130	0	1	1		3	4/0/2003	2007-12-11	2	2	1	jun	2006	2	2	5		5	2		1	Berger AM, Farr LA, Kuhn BR, Fischer P, Agrawal S. Values of sleep/wake, activity/rest, circadian rhythms, and fatigue prior to adjuvant breast cancer chemotherapy. J Pain Symptom Manage. 2007 Apr;33(4):398-409.	5	1	Journal of pain and symptom management	2.324	4/0/2007	10	1	5	2	5	5	5
69J (5650)	NCT00342056	1	1	1	2	151B	2	5	5	5	5	5	5	2	3	100	2	2	3		2	1/0/2005	2006-06-19	2	2	1	oct	2008	1	2	5		5	2		2	5	Gene Variation OR Genotype AND Gleevec OR Imatinib AND Cancer	2	5		5		5	5	5	5	2	5
70C (5187)	NCT00609505	1	1	1	2	152B	1	0	1	2	1	1	2	2	3	130	2	1	1	4	3	8/0/2008	2008-01-25	1	5	1	mar	2011	1	2	5		5	2		2	5	Telemedicine AND Face-to-Face AND Cancer Genetic Counseling AND Rural Oncology Clinics AND Adams MB	2	5		5		5	5	5	5	2	5
70J (3116)	NCT01239251	1	1	1	2	153B	2	5	5	5	5	5	5	4	2	8	0	1	1		3	11/0/2010	2010-11-10	0	1	2	oct	2011	1	2	5		5	2		2	5	GlowCap Reminder System AND Breast Cancer AND Endocrine Therapy AND Traina T	2	5		5		5	5	5	5	2	5
71B (2049)	NCT00245869	1	1	1	1	96A	1	0	2	4	1	4	2	1	2	30	1	1	2		3	3/0/2004	2005-10-26	2	2	1	feb	2007	1	2	5		5	2		2	5	Ultrasound AND Chemotherapy AND Breast Cancer AND Vascular Changes AND Tumoral Response AND Tranquart F AND LABBE C	2	5		5		5	5	5	5	2	5
71F (5052)	NCT00386217	1	1	1	2	154B	2	5	5	5	5	5	5	3	2	240	1	1	1		3	12/0/2004	2006-10-09	2	2	1	nov	2008	1	2	5		5	2		2	5	Psychosocial Impact of Cancer-Related Female Infertility AND Schover LR	1	Psycho-oncology	2.874	2010-12-02	25	2	Medline	2	5	5	5
71I (3618)	NCT00225056	1	1	1	1	97A	1	2	2	4	1	4	3	2	2	43	0	1	1		3	10/0/2003	2005-09-21	2	2	2	nov	2006	1	2	5		5	2		2	5	Capecitabine AND Docetaxel AND Breast Carcinoma AND Waples JM	2	5		5		5	5	5	5	2	5
72A (871)	NCT00739063	1	1	1	2	155B	1	2	2	4	1	4	3	0	2	11	1	1	1		3	7/0/2008	2008-08-19	2	0	2	nov	2010	1	1	2011-12-21	13	2	5		2	5	Erlotinib AND Breast Cancer AND Hennessy B	2	5		5		5	5	5	5	2	5
72E (3352)	NCT00535327	1	1	1	2	156B	2	5	5	5	5	5	5	2	2	220	2	1	1		1	8/0/2007	2007-09-24	2	2	1	mar	2010	1	2	5		5	2		2	5	Digital Breast Tomosynthesis AND Mammography AND Breast Cancer AND Longcore A AND Horgan K	2	5		5		5	5	5	5	2	5
72G (5077)	NCT00028405	1	1	1	1	98A	1	1	2	4	1	4	3	2	3	21	2	1	1		1	11/0/2001	2002-01-04	2	2	1	dec	2002	1	2	5		5	2		2	5	Photoactivation AND Solid Tumors	1	Cancer	4.013	2003-10-15	10	1	Medline	2	5	5	5
72H (2900)	NCT01158274	1	1	1	2	157B	1	1	2	4	1	4	1	2	3	30	2	2	1	2	2	6/0/2010	2010-07-07	2	0	1	aug	2012	1	2	5		5	2		2	5	RO4929097 AND Capecitabine AND Solid Tumors AND LoConte N	1	Investigational new drugs	2.919	2014-10-17	26	2	Medline	2	5	5	5
73A (6241)	NCT00937989	1	1	1	2	158B	1	0	2	4	1	4	2	4	3	52	0	1	1		3	11/0/2008	2009-07-10	2	2	1	may	2011	1	2	5		5	2		2	5	Barriers AND Beginning OR Initiation AND Finishing OR Completion AND Breast Cancer AND Crane-Okada R	2	5		5		5	5	5	5	2	5
73I (4705)	NCT00256698	1	1	1	2	159B	1	3	2	1	1	1	2	2	2	514	2	2	3	77	1	1/0/2004	2005-11-20	2	2	1	apr	2009	1	1	2010-04-29	12	1	5		2	5	Anastrozole AND Fulvestrant AND Henriksson R	1	Journal of Clinical Oncology	18.038	2012-02-27	34	2	Medline	2	5	5	5
74A (660)	NCT00972023	1	1	1	2	160B	1	1	2	4	1	4	2	2	2	1	1	1	1		3	2/0/2010	2009-09-03	1	5	2	mar	2010	1	1	2013-04-23	37	2	5		2	5	DHEA OR Androgen Receptor AND Breast Cancer AND Nahleh Z	2	5		5		5	5	5	5	2	5
74D (5556)	NCT00857012	1	1	1	2	161B	2	5	5	5	5	5	5	2	2	1916	2	1	2	334	1	4/0/2009	2009-03-05	1	5	1	feb	2012	1	2	5		5	2		1	Hadji P, Jackisch C, Bolten W, Blettner M, Hindenburg HJ, Klein P, König K, Kreienberg R, Rief W, Wallwiener D, Zaun S, Harbeck N. COMPliance and Arthralgia in Clinical Therapy: the COMPACT trial, assessing the incidence of arthralgia, and compliance within the first year of adjuvant anastrozole therapy. Ann Oncol. 2014 Feb;25(2):372-7. doi: 10.1093/annonc/mdt513. Epub 2013 Dec 18.	5	1	Annals of Oncology	6.578	2013-12-18	22	1	5	1	1	5	5
74F (4830)	NCT01244087	1	1	1	2	162B	2	5	5	5	5	5	5	2	2	30	1	1	2		3	12/0/2010	2010-11-09	1	5	1	dec	2011	1	2	5		5	2		2	5	Inquiry-based Stress Reduction (IBSR) AND Breast Cancer AND Ron I	2	5		5		5	5	5	5	2	5
74I (717)	NCT00388115	1	1	1	1	99A	1	2	2	4	1	4	3	2	2	17	1	1	1		3	10/0/2001	2006-10-12	2	2	1	may	2007	1	2	5		5	2		2	5	Radiofrequency Ablation AND Breast Cancer AND Khatri V	1	Annals of Surgical Oncology	3.917	2007-02-15	-3	1	Medline	2	5	5	5
74J (1614)	NCT00210197	1	1	1	1	100A	2	5	5	5	5	5	5	2	2	48	0	1	2		3	1/0/2005	2005-09-13	2	2	1	jan	2006	1	2	5		5	2		2	5	Plasma Coagulation Parameters AND Hypercoagulability AND Breast Cancer Surgery AND KABBANI Y	2	5		5		5	5	5	5	2	5
75A (2957)	NCT00191347	1	1	1	1	101A	1	2	2	4	1	4	3	2	2	16	1	1	1		1	10/0/2004	2005-09-12	2	2	1	nov	2005	1	2	5		5	2		2	5	Pemetrexed and Gemcitabine in Patients With Metastatic Breast Cancer	1	Cancer chemotherapy and pharmacology	2.654	2009-07-11	44	2	Medline	2	5	5	5
75B (3424)	NCT00028496	1	1	1	1	102A	1	1	2	4	1	4	3	2	3	48	0	1	1		2	11/0/2001	2002-01-04	2	2	1	nov	2005	1	2	5		5	2		2	5	Vaccine AND Sargramostim (GM-CSF) AND Cancer AND von Mehren M	2	5		5		5	5	5	5	2	5
75D (5033)	NCT00529737	1	1	1	2	163B	1	0	1	2	1	1	3	0	2	61	1	1	1		3	12/0/2006	2007-09-13	2	2	1	mar	2009	1	2	5		5	2		2	5	Clip Markers Migration AND Vacuum-Assisted Biopsy AND Mammogram AND Le-Petross HT	2	5		5		5	5	5	5	2	5
75E (5646)	NCT00379106	1	1	1	1	103A	1	0	1	2	1	1	2	0	2	50	0	1	1		3	10/0/2003	2006-09-19	2	2	1	dec	2005	2	2	5		5	2		2	5	Arm Function AND Quality of Life AND Mastectomy AND Dieruf K	2	5		5		5	5	5	5	2	5
75G (1822)	NCT00911911	1	1	1	2	164B	1	0	2	4	1	4	2	2	2	66	2	1	2	3	3	1/0/2007	2009-05-22	2	2	1	jan	2009	2	2	5		5	2		2	5	Proteomic Signature AND Breast Cancer AND Tumor Response AND Chemotherapy AND BONNETERRE J	1	Oncology Reports	2.297	2012-10-19	45	2	Medline	2	5	5	5
75I (3387)	NCT00576901	1	1	1	2	165B	1	2	2	4	1	4	3	2	2	23	0	1	2		1	11/0/2007	2007-12-18	2	0	2	jun	2009	1	1	2014-05-16	59	2	5		2	5	Avastin (Bevacizumab) AND Xeloda (Capecitabine) AND Docetaxel AND Breast Cancer AND Pathological Response Rate	2	5		5		5	5	5	5	2	5
75J (1216)	NCT00324259	1	1	1	2	166B	1	2	2	2	1	1	2	2	2	66	2	1	1		3	8/0/2004	2006-05-08	2	2	1	mar	2011	1	1	2014-10-08	43	2	5		1	Ellis MJ, Gao F, Dehdashti F, Jeffe DB, Marcom PK, Carey LA, Dickler MN, Silverman P, Fleming GF, Kommareddy A, Jamalabadi-Majidi S, Crowder R, Siegel BA. Lower-dose vs high-dose oral estradiol therapy of hormone receptor-positive, aromatase inhibitor-resistant advanced breast cancer: a phase 2 randomized study. JAMA. 2009 Aug 19;302(7):774-80. doi: 10.1001/jama.2009.1204.	5	1	JAMA	28.899	2009-08-19	-19	1	5	1	1	5	5
76D (6178)	NCT00071942	1	1	1	1	104A	1	1	2	4	1	4	1	2	3	22	0	1	1		2	10/0/2003	2003-11-04	2	0	2	nov	2007	1	2	5		5	2		2	5	Vaccine OR Vaccinia Virus AND Breast Cancer OR Adenocarcinoma of The Breast AND Eder J	2	5		5		5	5	5	5	2	5
76E (4525)	NCT00803556	1	1	1	2	167B	1	1	2	2	1	1	3	2	3	29	0	1	1		1	1/0/2006	2008-12-04	2	2	1	aug	2009	1	2	5		5	2		2	5	Alvespimycin OR KOS-1022 AND Trastuzumab AND Paclitaxel AND Breast Cancer	2	5		5		5	5	5	5	2	5
76F (5379)	NCT01804621	1	1	1	2	168B	1	0	1	2	2	1	2	4	3	15824	0	1	1		3	4/0/2010	2013-02-25	2	2	1	may	2011	2	2	5		5	2		2	5	Scanning and Hornik R	2	5		5		5	5	5	5	2	5
76G (781)	NCT00030537	1	1	1	1	105A	1	2	2	4	1	4	3	2	3	18	0	1	1		2	1/0/2001	2002-02-14	2	2	1	mar	2003	1	2	5		5	2		1	Tan AR, Yang X, Hewitt SM, Berman A, Lepper ER, Sparreboom A, Parr AL, Figg WD, Chow C, Steinberg SM, Bacharach SL, Whatley M, Carrasquillo JA, Brahim JS, Ettenberg SA, Lipkowitz S, Swain SM. Evaluation of biologic end points and pharmacokinetics in patients with metastatic breast cancer after treatment with erlotinib, an epidermal growth factor receptor tyrosine kinase inhibitor. J Clin Oncol. 2…	5	1	Journal of Clinical Oncology	9.835	2004-08-01	17	1	5	2	5	5	5
77G (4472)	NCT01424956	1	1	1	2	169B	2	5	5	5	5	5	5	0	3	17	2	1	1	13	1	7/0/2011	2011-08-25	2	2	1	aug	2011	1	2	5		5	2		2	5	Breast Ultrasound AND Screening Mammogram AND Giger M	1	Academic Radiology	2.077	2013-04-17	20	1	Medline	2	5	5	5
77H (407)	NCT00393939	1	1	1	2	170B	1	3	1	2	1	1	3	2	2	593	2	2	3	127	1	2/0/2007	2006-10-30	1	5	1	feb	2010	1	1	2011-01-31	11	1	5		2	5	Docetaxel In Combination With Sunitinib Versus Docetaxel In The First-Line Treatment Of Advanced Breast Cancer	1	Journal of Clinical Oncology	18.038	2012-02-13	24	1	Medline	2	5	5	5
77I (1553)	NCT00365417	1	1	1	1	106A	1	2	2	4	1	4	3	2	2	45	2	1	1		3	8/0/2006	2006-08-15	0	1	1	feb	2008	1	1	2009-08-21	18	2	5		2	5	Bevacizumab AND Doxorubicin AND Cyclophosphamide AND Docetaxel AND Capecitabine AND Wolmark N	1	Clinical Breast Cancer	2.375	2011-05-04	39	2	Medline	2	5	5	5
78C (3879)	NCT00083278	1	1	1	1	107A	1	2	2	4	1	4	2	2	2	33	0	1	1		1	5/0/2003	2004-05-17	2	2	1	feb	2006	1	2	5		5	2		2	5	MDX-010 AND Breast Cancer OR Adenocarcinoma of the Breast	2	5		5		5	5	5	5	2	5
78E (4029)	NCT00606931	1	1	1	1	108A	1	0	2	4	1	4	3	2	2	19	2	1	1	5	1	1/0/2008	2008-01-22	0	1	1	jul	2008	1	1	2009-03-27	8	1	5		1	Kalinyak JE, Schilling K, Berg WA, Narayanan D, Mayberry JP, Rai R, Dupree EB, Shusterman DK, Gittleman MA, Luo W, Matthews CG. PET-guided breast biopsy. Breast J. 2011 Mar-Apr;17(2):143-51. doi: 10.1111/j.1524-4741.2010.01044.x. Epub 2011 Jan 31.	5	1	Breast journal	1.643	2011-01-31	30	2	5	1	2	5	5
79B (3467)	NCT00191269	1	1	1	1	109A	1	2	2	4	1	4	3	1	2	68	2	1	2	14	1	6/0/2005	2005-09-12	2	2	1	mar	2008	1	1	2009-03-23	12	1	5		2	5	Gemcitabine Monotherapy AND Anthracycline AND Taxane AND Breast Cancer	1	Japanese Journal of Clinical Oncology	1.498	2009-09-22	18	1	Medline	2	5	5	5
79H (1280)	NCT00005980	1	1	1	1	110A	1	2	1	2	1	1	3	1	2	116	2	2	2	17	3	4/0/2000	2000-07-05	2	2	1	jul	2002	1	2	5		5	2		1	Coleman RE, Biganzoli L, Canney P, Dirix L, Mauriac L, Chollet P, Batter V, Ngalula-Kabanga E, Dittrich C, Piccart M. A randomised phase II study of two different schedules of pegylated liposomal doxorubicin in metastatic breast cancer (EORTC-10993). Eur J Cancer. 2006 May;42(7):882-7. Epub 2006 Mar 7., A Randomized Phase II Study of Two Different Schedules of Caelyx in Metastatic Breast Cancer	5	1	European journal of cancer	4.167	2006-03-07	44	2	5	2	5	5	5
80G (703)	NCT00012025	1	1	1	1	111A	1	2	2	4	1	4	3	2	2	77	2	2	1	11	3	5/0/2001	2001-03-03	1	5	1	mar	2006	1	2	5		5	2		1	Ingle JN, Suman VJ, Rowland KM, Mirchandani D, Bernath AM, Camoriano JK, Fishkin PA, Nikcevich DA, Perez EA; North Central Cancer Treatment Group Trial N0032. Fulvestrant in women with advanced breast cancer after progression on prior aromatase inhibitor therapy: North Central Cancer Treatment Group Trial N0032. J Clin Oncol. 2006 Mar 1;24(7):1052-6.	5	1	Journal of Clinical Oncology	13.598	2006-03-01	0	1	5	2	5	5	5
81E (898)	NCT00054418	1	1	1	1	112A	1	3	1	3	3	1	2	2	2	216	2	2	1		2	3/0/2003	2003-02-05	1	5	1	apr	2007	1	2	5		5	2		1	Hines SL, Mincey BA, Sloan JA, Thomas SP, Chottiner E, Loprinzi CL, Carlson MD, Atherton PJ, Salim M, Perez EA. Phase III randomized, placebo-controlled, double-blind trial of risedronate for the prevention of bone loss in premenopausal women undergoing chemotherapy for primary breast cancer. J Clin Oncol. 2009 Mar 1;27(7):1047-53. doi: 10.1200/JCO.2008.19.1783. Epub 2008 Dec 15.	5	1	Journal of Clinical Oncology	17.157	2008-12-15	20	1	5	2	5	5	5
82I (3011)	NCT00232479	1	1	1	1	113A	1	2	2	4	1	4	3	2	2	48	0	1	1		3	9/0/2005	2005-09-30	2	0	1	may	2008	1	1	2012-06-12	49	2	5		2	5	Carboplatin AND Taxotere AND Herceptin AND Breast Cancer AND Hurley J	2	5		5		5	5	5	5	2	5
83E (1293)	NCT02254005	1	1	1	1	114A	1	1	2	4	1	4	3	2	2	24	2	1	2	2	1	10/0/2002	2014-09-30	2	2	1	dec	2004	2	2	5		5	2		2	5	Bivatuzumab AND CD44v6 AND Breast Cancer	1	Anticancer drugs	2.357	4/0/2007	28	2	Medline	2	5	5	5
83F (5919)	NCT00089141	1	1	1	1	115A	1	3	1	3	3	1	2	3	2	151	2	2	1	15	3	5/0/2004	2004-08-04	2	2	2	jul	2008	1	1	2009-07-15	12	1	5		1	Martin PJ, Storer BE, Rowley SD, Flowers ME, Lee SJ, Carpenter PA, Wingard JR, Shaughnessy PJ, DeVetten MP, Jagasia M, Fay JW, van Besien K, Gupta V, Kitko C, Johnston LJ, Maziarz RT, Arora M, Jacobson PA, Weisdorf D. Evaluation of mycophenolate mofetil for initial treatment of chronic graft-versus-host disease. Blood. 2009 May 21;113(21):5074-82. doi: 10.1182/blood-2009-02-202937. Epub 2009 Mar …	5	1	Blood	10.555	2009-03-06	8	1	5	1	1	5	5
83H (1099)	NCT00062400	1	1	1	1	116A	1	0	2	4	1	4	3	1	2	389	2	2	3	23	3	5/0/2003	2003-05-05	0	1	1	jun	2008	1	2	5		5	2		2	5	Attitudes AND Risk AND Infertility AND Breast Cancer AND Neskovic-Konstantinovic Z AND EORTC study 10002 BIG 3-98	1	Psycho-oncology	4.044	2013-08-29	62	2	Medline	2	5	5	5
84F (5608)	NCT00588640	1	1	1	1	117A	1	2	1	3	3	2	3	2	2	64	0	1	1		3	10/0/2004	2007-12-22	2	2	1	jul	2008	1	2	5		5	2		2	5	D-Methadone AND Chronic PainAND Moryl N	2	5		5		5	5	5	5	2	5
84J (5638)	NCT00432562	1	1	1	1	118A	1	1	1	2	1	2	3	2	3	31	2	1	2	7	1	2/0/2007	2007-02-06	0	1	1	nov	2007	1	1	2012-01-19	50	2	5		2	5	Vinorelbine AND Cancer AND Arboit L OR Arroyo GF OR Blajman CR OR Chacon M OR Fein LE OR Requejo HR OR Quintana EP	2	5		5		5	5	5	5	2	5
85E (5641)	NCT00380952	1	1	1	1	119A	1	0	1	1	2	1	3	2	2	300	2	1	2	12	1	11/0/2006	2006-09-26	1	5	1	oct	2007	1	2	5		5	2		2	5	BP Device AND Lumpectomy AND Yarden O OR Hershko D OR Spector R OR Sharon OR Kaufman Z OR Kopelman T OR Berlin Y OR Papa M OR Allweis T OR Schneebaum S OR Carmon M OR Adari A OR Zilberman M	2	5		5		5	5	5	5	2	5
85G (3163)	NCT00130494	1	1	1	1	120A	1	3	1	1	1	1	2	1	2	224	2	1	2		3	8/0/2002	2005-08-12	2	2	2	dec	2006	1	2	5		5	2		2	5	Zoledronate AND Breast Cancer AND Bone Lesions AND Barnadas A AND Lluch A	2	5		5		5	5	5	5	2	5
86D (916)	NCT00038402	1	1	1	1	121A	1	3	2	4	1	4	3	0	3	74	1	1	1		3	4/0/2001	2002-05-30	2	2	1	nov	2004	1	2	5		5	2		2	5	Herceptin AND Chemotherapy AND Breast Cancer AND Buzdar AU	2	5		5		5	5	5	5	2	5
86J (5663)	NCT00276211	1	1	1	1	122A	2	5	5	5	5	5	5	2	2	10	0	1	2		3	1/0/2006	2006-01-06	0	1	1	dec	2006	1	2	5		5	2		2	5	Diffusion Weighted MRI AND Lymphnodes AND Axilla AND Møller JM	2	5		5		5	5	5	5	2	5
87B (4770)	NCT00019916	1	1	1	1	123A	1	2	1	2	1	1	2	2	2	34	0	1	1		2	6/0/2000	2001-07-11	2	2	1	jul	2006	1	2	5		5	2		2	5	Vaccine Therapy AND Breast or Ovarian Cancer OR Adenocarcinoma of the Breast or Ovary AND Khleif SN	2	5		5		5	5	5	5	2	5
87C (6372)	NCT00020332	1	1	1	1	124A	1	2	2	4	1	4	3	2	3	11	1	1	1		2	10/0/2000	2001-07-11	2	2	1	mar	2003	1	2	5		5	2		2	5	Docetaxel AND Flavopiridol AND Breast Cancer AND Tan AR	1	Clinical Cancer Research	5.623	2004-08-01	17	1	Medline	2	5	5	5
89E (889)	NCT00198237	1	1	1	1	125A	1	2	1	2	1	1	3	2	3	40	0	1	1		3	3/0/2003	2005-09-15	2	2	1	dec	2005	1	2	5		5	2		2	5	Genomic and Proteomic Analysis AND Docetaxel AND Capecitabine AND Breast Cancer AND Miller K	2	5		5		5	5	5	5	2	5
89F (3670)	NCT01027208	1	1	1	1	126A	1	1	1	4	1	4	3	2	2	20	0	1	2		1	12/0/2006	2009-12-04	2	2	1	jan	2007	2	2	5		5	2		2	5	Ixabepilone (BMS-247550) AND Breast Cancer AND Anthracycline AND Taxane	2	5		5		5	5	5	5	2	5
90E (1434)	NCT00602108	1	1	1	1	127A	1	2	0	0	1	0	0	2	2	50	0	1	1		3	1/0/2005	2008-01-23	2	2	1	aug	2007	2	2	5		5	2		2	5	Radiation AND Lumpectomy AND Breast Cancer AND Wong WW	2	5		5		5	5	5	5	2	5
90I (1082)	NCT00347568	1	1	1	1	128A	1	0	2	4	1	4	2	1	2	195	0	1	1		3	7/0/2006	2006-06-29	1	5	1	sep	2007	1	2	5		5	2		2	5	BC-DAISY OR Breast Cancer AND Decision Aid System AND Col N	2	5		5		5	5	5	5	2	5
91C (2889)	NCT00638391	1	1	1	1	129A	2	5	5	5	5	5	5	0	2	1600	0	0	0		1	5/0/2005	2008-03-13	2	2	1	mar	2007	2	2	5		5	2		2	5	Arimidex OR Anastrozole AND Breast Cancer AND Sapunar F OR Brasch H	2	5		5		5	5	5	5	2	5
91D (5387)	NCT01784393	1	1	1	1	130A	1	2	2	4	1	4	2	2	2	29	2	1	2	2	3	5/0/2004	2013-01-14	2	2	1	apr	2007	2	2	5		5	2		2	5	Chemoradiation AND Capecitabine AND Pain AND Bone Metastasis AND Kundel Y AND Breast Cancer	1	PLoS One	3.534	2013-07-10	75	2	Medline	2	5	5	5
91G (4150)	NCT00041808	1	1	1	1	131A	1	2	2	4	1	4	3	1	3	20	2	2	3		1	7/0/2001	2002-07-17	2	2	1	apr	2003	1	2	5		5	2		2	5	Magnetic-Targeted AND Doxorubicin AND Cancer AND Liver AND Koda J	1	Radiology	5.076	1/0/2004	9	1	Medline	2	5	5	5
91H (5394)	NCT01738048	1	1	1	1	132A	2	5	5	5	5	5	5	1	2	1260	1	1	2		3	1/0/2008	2012-11-22	2	2	1	apr	2008	2	2	5		5	2		2	5	Persistent Pain After Reconstruction Following Mastectomy AND Andersen KG	1	Journal of plastic, reconstructive and aesthetic surgery	1.474	2013-08-02	64	2	Medline	2	5	5	5
91J (4284)	NCT00127465	1	1	1	1	133A	1	2	1	2	1	3	2	2	3	325	2	1	2	2	3	11/0/2001	2005-08-04	2	2	1	jul	2003	2	2	5		5	2		1	Jones RB, Pearson J, Cawsey AJ, Bental D, Barrett A, White J, White CA, Gilmour WH. Effect of different forms of information produced for cancer patients on their use of the information, social support, and anxiety: randomised trial. BMJ. 2006 Apr 22;332(7547):942-8. Epub 2006 Apr 5.	5	1	BMJ	9.245	2006-04-05	33	2	5	1	1	5	5
92A (3532)	NCT00085020	1	1	1	1	134A	1	1	2	4	1	4	3	2	3	13	2	1	1	4	3	3/0/2004	2004-06-10	2	2	1	dec	2004	1	2	5		5	2		2	5	GW572016 AND Trastuzumab AND Breast Cancer AND Pegram MD	1	Journal of Clinical Oncology	17.157	2008-05-19	41	2	Medline	2	5	5	5
92E (4338)	NCT00089999	1	1	1	1	135A	1	2	1	2	1	1	3	2	2	138	2	2	3		1	6/0/2004	2004-08-18	2	2	1	mar	2008	1	1	2014-08-18	77	2	5		1	Lipton A, Leitzel K, Ali SM, Carney W, Platek G, Steplewski K, Westlund R, Gagnon R, Martin AM, Maltzman J. Human epidermal growth factor receptor 2 (HER2) extracellular domain levels are associated with progression-free survival in patients with HER2-positive metastatic breast cancer receiving lapatinib monotherapy. Cancer. 2011 Nov 1;117(21):5013-20. doi: 10.1002/cncr.26101. Epub 2011 Mar 31.	5	1	Cancer	4.771	2011-03-31	36	2	5	2	5	5	5
92H (4835)	NCT00349011	1	1	1	1	136A	1	0	1	2	1	3	2	4	2	48	2	1	1		3	8/0/2002	2006-07-05	2	2	1	mar	2004	2	2	5		5	2		2	5	Counseling AND Menopausal AND Decision-Making AND Breast Cancer AND Matloff ET	1	Journal of women's health	1.711	9/0/2006	30	2	Medline	2	5	5	5
93J (4767)	NCT00526149	1	1	1	1	137A	1	2	2	2	1	1	3	2	3	76	2	1	2		3	7/0/2007	2007-09-05	2	2	1	sep	2008	1	2	5		5	2		1	Schöffski P, Blay JY, De Greve J, Brain E, Machiels JP, Soria JC, Sleijfer S, Wolter P, Ray-Coquard I, Fontaine C, Munzert G, Fritsch H, Hanft G, Aerts C, Rapion J, Allgeier A, Bogaerts J, Lacombe D. Multicentric parallel phase II trial of the polo-like kinase 1 inhibitor BI 2536 in patients with advanced head and neck cancer, breast cancer, ovarian cancer, soft tissue sarcoma and melanoma. The f…	5	1	European journal of cancer	4.944	2010-05-13	20	1	5	2	5	5	5
94A (2029)	NCT00253539	1	1	1	1	138A	1	2	1	3	3	1	3	2	2	3	0	1	1		3	1/0/2002	2005-11-11	2	2	1	apr	2005	2	2	5		5	2		2	5	Arzoxifene OR LY353381 AND Tamoxifen AND Breast Cancer AND Budd GT	2	5		5		5	5	5	5	2	5
94E (1784)	NCT01157026	1	1	1	1	139A	1	0	2	3	3	1	2	1	2	240	1	1	2		2	11/0/2001	2010-07-01	2	2	1	nov	2006	2	2	5		5	2		1	Nesaretnam K, Selvaduray KR, Abdul Razak G, Veerasenan SD, Gomez PA. Effectiveness of tocotrienol-rich fraction combined with tamoxifen in the management of women with early breast cancer: a pilot clinical trial. Breast Cancer Res. 2010;12(5):R81. doi: 10.1186/bcr2726. Epub 2010 Oct 8.	5	1	Breast Cancer Research	5.785	2010-10-08	47	2	5	1	1	5	5
94G (5672)	NCT00193908	1	1	1	1	140A	1	3	1	2	3	1	2	2	3	333	2	1	2	12	3	3/0/2004	2005-09-12	2	2	1	sep	2007	1	2	5		5	2		1	Graham PH, Plant N, Graham JL, Browne L, Borg M, Capp A, Delaney GP, Harvey J, Kenny L, Francis M, Zissiadis Y. A paired, double-blind, randomized comparison of a moisturizing durable barrier cream to 10% glycerine cream in the prophylactic management of postmastectomy irradiation skin care: trans Tasman Radiation Oncology Group (TROG) 04.01. Int J Radiat Oncol Biol Phys. 2013 May 1;86(1):45-50. …	5	1	International journal of radiation oncology, biology, physics	4.176	2013-02-12	65	2	5	1	2	5	5
96C (4729)	NCT00165880	1	1	1	1	141A	1	2	2	4	1	4	2	2	2	62	2	2	2		1	12/0/2004	2005-09-13	2	2	2	sep	2007	1	2	5		5	2		2	5	Indisulam (E7070) AND Capecitabine AND Breast Cancer AND Anthracycline AND Taxane AND Wanders J	2	5		5		5	5	5	5	2	5
96D (3581)	NCT00401427	1	1	1	1	142A	1	2	2	4	1	4	3	2	2	50	1	1	1		2	11/0/2002	2006-11-17	2	2	1	jun	2006	2	2	5		5	2		1	De Maio E, Pacilio C, Gravina A, Morabito A, Di Rella F, Labonia V, Landi G, Nuzzo F, Rossi E, Silvestro P, Botti G, Di Bonito M, Curcio MP, Formichelli F, La Vecchia F, Staiano M, Maurea N, D'Aiuto G, D'Aiuto M, Thomas R, Signoriello G, Perrone F, de Matteis A. Vinorelbine plus 3-weekly trastuzumab in metastatic breast cancer: a single-centre phase 2 trial. BMC Cancer. 2007 Mar 20;7:50.	5	1	BMC Cancer	2.709	2007-03-20	9	1	5	2	5	5	5
96E (131)	NCT00039455	1	1	1	1	143A	1	1	2	4	1	4	1	2	3	50	2	1	1		2	4/0/2002	2002-06-06	2	2	2	dec	2004	1	2	5		5	2		2	5	Trastuzumab OR Herceptin AND Flavopiridol AND Breast Cancer AND Harris L	2	5		5		5	5	5	5	2	5
97A (4224)	NCT00462956	1	1	1	1	144A	1	1	2	4	1	4	3	1	2	64	2	2	2	23	1	6/0/2004	2007-04-17	2	2	1	dec	2006	2	2	5		5	2		2	5	GW572016 AND Metastatic Breast Cancer AND EGF100642	1	British Journal of Cancer	4.346	2009-10-20	34	2	Medline	2	5	5	5
97D (1208)	NCT00080743	1	1	1	1	145A	1	2	1	3	3	1	2	2	3	2	0	1	1		3	1/0/2004	2004-04-07	2	2	1	apr	2005	1	2	5		5	2		2	5	Gefitinib (ZD1839 OR IRESSA) AND Tamoxifen AND Breast Cancer AND Schwartz GN	2	5		5		5	5	5	5	2	5
97F (1109)	NCT00078000	1	1	1	1	146A	1	2	2	4	1	4	3	2	3	61	2	1	1	8	1	3/0/2004	2004-02-13	1	5	1	nov	2005	1	2	5		5	2		2	5	CTN	1	Journal of translational medicine	3.459	2012-08-16	81	2	Medline	1	1	5	5
98B (1244)	NCT00159458	1	1	1	1	147A	1	2	2	4	1	4	2	2	2	7	0	1	1		3	7/0/2003	2005-09-08	2	2	2	nov	2006	1	2	5		5	2		2	5	Gemcitabine AND Oxaliplatin AND Breast Cancer AND Russell C	2	5		5		5	5	5	5	2	5
98C (3075)	NCT02005549	1	1	1	1	148A	1	2	2	4	1	4	3	1	2	18	1	1	2		1	2/0/2006	2013-12-04	2	2	1	apr	2008	2	1	2014-05-07	73	2	5		2	5	Bevacizumab AND Docetaxel AND Capecitabine AND Breast Cancer AND ML19869	1	European journal of surgical oncology	2.564	2009-02-27	10	1	Medline	2	5	5	5
98D (5902)	NCT01110291	1	1	1	1	149A	2	5	5	5	5	5	5	1	2	20	1	1	2		3	4/0/2003	2010-04-22	2	2	1	jan	2004	2	2	5		5	2		1	Hilli J, Sailas L, Jyrkkiö S, Pyrhönen S, Laine K. NCT01110291: induction of CYP3A activity and lowered exposure to docetaxel in patients with primary breast cancer. Cancer Chemother Pharmacol. 2011 Jun;67(6):1353-62. doi: 10.1007/s00280-010-1426-6. Epub 2010 Aug 27.	5	1	Cancer chemotherapy and pharmacology	2.759	2010-08-27	79	2	5	1	1	5	5
98F (1156)	NCT00174434	1	1	1	1	150A	1	1	2	4	1	4	1	2	3	22	2	1	1		1	9/0/2005	2005-09-12	0	1	1	aug	2007	1	2	5		5	2		2	5	SU011248 AND Paclitaxel AND Breast Cancer AND First-Line Treatment	1	Annals of Oncology	5.647	2009-12-23	28	2	Medline	2	5	5	5
98J (2307)	NCT00083304	1	1	1	1	151A	1	3	1	2	1	1	2	2	2	368	2	2	3		1	2/0/2004	2004-05-18	2	2	1	jun	2007	1	2	5		5	2		2	5	Whole Brain Radiation Therapy AND Oxygen AND RSR13 (Efaproxiral) AND Brain Metastases AND Breast Cancer AND Suh J	2	5		5		5	5	5	5	2	5
99C (6353)	NCT00054145	1	1	1	1	152A	1	2	2	4	1	4	3	2	3	18	2	1	1	4	3	6/0/2003	2003-02-05	1	5	1	apr	2007	1	2	5		5	2		1	Leighl NB, Dent S, Clemons M, Vandenberg TA, Tozer R, Warr DG, Crump RM, Hedley D, Pond GR, Dancey JE, Moore MJ. A Phase 2 study of perifosine in advanced or metastatic breast cancer. Breast Cancer Res Treat. 2008 Mar;108(1):87-92. Epub 2007 Apr 26.	5	1	Breast Cancer Research and Treatment	4.453	2007-04-26	0	1	5	2	5	5	5
99H (6315)	NCT00304096	1	1	1	1	153A	1	1	2	2	1	1	1	2	3	12	0	1	1		3	12/0/2005	2006-03-15	2	2	1	jun	2007	1	1	2013-01-15	67	2	5		2	5	Vaccine Therapy OR Vaccination AND Breast Cancer AND Brenin DR	2	5		5		5	5	5	5	2	5
99J (5886)	NCT00020579	1	1	1	1	154A	1	1	2	4	1	4	3	2	3	75	0	1	1		2	3/0/2001	2001-07-11	2	2	1	apr	2008	1	2	5		5	2		2	5	MS-275 AND Solid Tumors AND Lymphoma AND Kummar S	1	Clinical Cancer Research	6.25	2007-09-15	-7	1	Medline	2	5	5	5
101C (6071)	NCT00299039	1	1	1	1	155A	1	3	1	2	3	1	3	1	3	141	2	1	1	2	2	5/0/2006	2006-03-02	1	5	1	jun	2008	1	2	5		5	2		2	5	Acetaminophen AND Ibuprofen AND Tylenol AND Breast AND Mitchell A	1	Annals of Surgical Oncology	4.12	2012-06-20	48	2	Medline	2	5	5	5
101D (5545)	NCT00909649	1	1	1	1	156A	1	0	1	2	3	1	3	0	2	50	1	1	2		3	1/0/2005	2008-12-05	2	2	1	jun	2007	2	1	2008-12-05	18	2	5		2	5	influence of fibrin glue on seroma formation after modified radical mastectomy AND El nakeeb A	1	Breast journal	1.61	2009-06-24	24	1	Medline	2	5	5	5
102I (211)	NCT00024154	1	1	1	1	157A	1	2	2	4	1	4	3	2	3	41	2	1	1	6	2	2/0/2002	2001-09-13	1	5	1	jul	2007	1	2	5		5	2		2	5	Trastuzumab AND Gefitinib AND Breast Cancer AND Arteaga C	1	Clinical Cancer Research	6.488	2008-10-01	15	1	Medline	2	5	5	5
103C (3423)	NCT00089362	1	1	1	1	158A	1	1	2	4	1	4	1	2	3	30	0	1	1		2	7/0/2004	2004-08-04	2	0	1	jan	2008	1	2	5		5	2		2	5	Alvespimycin (17-dimethylaminoethylamino-17-demethoxygeldanamycin OR 17-DMAG) AND Solid Tumors AND Solit D	2	5		5		5	5	5	5	2	5
103D (4012)	NCT00301080	1	1	1	1	159A	1	3	1	3	3	1	2	2	3	7	0	1	1		3	2/0/2006	2006-03-08	2	0	2	feb	2007	1	1	2013-11-25	81	2	5		2	5	D-cycloserine AND Peripheral Neuropathic Pain AND Breast Cancer AND Von Roenn J AND Paice J	2	5		5		5	5	5	5	2	5
103F (1452)	NCT00074269	1	1	1	1	160A	1	2	2	4	1	4	3	1	2	5	0	1	1		3	7/0/2003	2003-12-10	2	2	2	mar	2008	1	1	2014-05-24	74	2	5		2	5	Allogeneic AND Stem Cell Transplant AND Breast Cancer AND Ball E	2	5		5		5	5	5	5	2	5
103G (1350)	NCT00107393	1	1	1	1	161A	1	2	2	4	1	4	3	1	2	38	2	1	2	31	3	6/0/2003	2005-04-05	2	2	1	may	2008	1	2	5		5	2		1	Ishida T, Kiba T, Takeda M, Matsuyama K, Teramukai S, Ishiwata R, Masuda N, Takatsuka Y, Noguchi S, Ishioka C, Fukushima M, Ohuchi N. Phase II study of capecitabine and trastuzumab combination chemotherapy in patients with HER2 overexpressing metastatic breast cancers resistant to both anthracyclines and taxanes. Cancer Chemother Pharmacol. 2009 Jul;64(2):361-9. doi: 10.1007/s00280-008-0882-8. Ep…	5	1	Cancer chemotherapy and pharmacology	2.74	2008-12-12	7	1	5	2	5	5	5
103J (1267)	NCT00175344	1	1	1	1	162A	1	3	1	1	1	1	2	2	3	96	1	1	1		3	2/0/2004	2005-09-11	2	2	1	apr	2006	1	2	5		5	2		2	5	Scar Tissue Massage AND Postoperative Pain and Function AND Breast Cancer AND Truong P	2	5		5		5	5	5	5	2	5
104E (5071)	NCT00194714	1	1	1	1	163A	1	2	2	4	1	4	3	2	3	22	1	1	1		3	6/0/2004	2005-09-13	2	2	1	dec	2007	1	2	5		5	2		1	Disis ML, Wallace DR, Gooley TA, Dang Y, Slota M, Lu H, Coveler AL, Childs JS, Higgins DM, Fintak PA, dela Rosa C, Tietje K, Link J, Waisman J, Salazar LG. Concurrent trastuzumab and HER2/neu-specific vaccination in patients with metastatic breast cancer. J Clin Oncol. 2009 Oct 1;27(28):4685-92. doi: 10.1200/JCO.2008.20.6789. Epub 2009 Aug 31.	5	1	Journal of Clinical Oncology	17.793	2009-08-31	20	1	5	1	2	5	5
105C (1637)	NCT00198250	1	1	1	1	164A	1	2	1	2	3	2	3	2	2	57	2	1	1		3	5/0/2000	2005-09-15	2	2	1	nov	2005	1	2	5		5	2		1	Carpenter JS, Storniolo AM, Johns S, Monahan PO, Azzouz F, Elam JL, Johnson CS, Shelton RC. Randomized, double-blind, placebo-controlled crossover trials of venlafaxine for hot flashes after breast cancer. Oncologist. 2007 Jan;12(1):124-35.	5	1	Oncologist	4.876	1/0/2007	14	1	5	2	5	5	5
105D (3122)	NCT00193076	1	1	1	1	165A	1	2	2	4	1	4	3	2	2	74	2	1	1	13	1	11/0/2003	2005-09-12	2	2	1	may	2006	1	2	5		5	2		1	Yardley DA, Burris HA 3rd, Simons L, Spigel DR, Greco FA, Barton JH, Shipley D, Drosick D, Hainsworth JD. A phase II trial of gemcitabine/carboplatin with or without trastuzumab in the first-line treatment of patients with metastatic breast cancer. Clin Breast Cancer. 2008 Oct;8(5):425-31. doi: 10.3816/CBC.2008.n.051.	5	1	Clinical Breast Cancer	2.427	10/0/2008	29	2	5	2	5	5	5
105I (1010)	NCT00896857	1	1	1	1	166A	2	5	5	5	5	5	5	0	2	70	0	1	1		3	4/0/2004	2009-05-09	2	2	1	feb	2008	2	2	5		5	2		2	5	Ductal Lavage AND Ductal Carcinoma In Situ ( DCIS) AND Breast Cancer AND Koty PP	2	5		5		5	5	5	5	2	5
106C (5222)	NCT00615316	1	1	1	1	167A	1	2	1	1	3	2	2	2	2	36	1	1	2		3	12/0/2006	2008-02-04	2	2	1	jun	2007	2	2	5		5	2		2	5	Guaraná ("Paullinia Cupana") AND Radiation AND Fatigue AND Breast Cancer AND Del Giglio A	1	Journal of Alternative and Complementary medicine	1.685	4/0/2009	22	1	Medline	2	5	5	5
107G (2905)	NCT00255060	1	1	1	1	168A	2	5	5	5	5	5	5	1	2	100	0	1	1		3	11/0/2001	2005-11-15	2	2	1	jul	2006	1	2	5		5	2		2	5	Screening AND High Genetic Risk AND Breast Cancer AND Ford JM	2	5		5		5	5	5	5	2	5
107I (4677)	NCT00109993	1	1	1	1	169A	1	2	2	4	1	4	2	2	3	34	2	1	1		3	1/0/2005	2005-03-03	2	2	1	jun	2006	1	2	5		5	2		2	5	Alemtuzumab (Campath-1H) AND FK506 AND Methylprednisolone AND Graft vs Host Disease (GVHD) AND Laughlin M	2	5		5		5	5	5	5	2	5
108B (2642)	NCT00364754	1	1	1	1	170A	1	1	2	4	1	4	3	1	2	28	2	2	2		1	5/0/2004	2006-08-15	2	2	1	jan	2006	2	2	5		5	2		2	5	Tesmilifene (YMB1002) AND Epirubicin AND Cyclophosphamide AND Breast Cancer AND Sherman I	2	5		5		5	5	5	5	2	5
